# Supplementary material for: Specimen self-collection for SARS-CoV-2 testing: Patient performance and preferences—Atlanta, Georgia, August-October 2020
Source: PLoS One. 2022 Mar 9;17(3):e0264085. doi: 10.1371/journal.pone.0264085 (PMC8906601; doi:10.1371/journal.pone.0264085)
Supplement: S1 Data — (XLSX) [file pone.0264085.s002.xlsx]

## Sheet: SASoutput_S2_1
Date_of_interview	Enrollment_location	Age	Sex	Race	covid_19_visit	symptom_check	measured_fever	measured_fever_current	subjective_fever	subjective_fever_current	cough	cough_current	Shortness_of_breath	Shortness_of_breath_current	Fatigue	Fatigue_current	Muscle_body_aches	Muscle_body_aches_current	Headaches	Headaches_current	Loss_of_taste	Loss_of_taste_current	Loss_of_smell	Loss_of_smell_current	Sore_throat	Sore_throat_current	Congestion	Congestion_current	Nausea	Nausea_current	Vomiting	Vomiting_current	Diarrhea	Diarrhea_current	Other	Other_current	specify_other	chronic_lung_diseases	asthma	other_chronic_lung_disease	diabetes_mellitus	hypertension	chronic_heart_cvd	chronic_kidney_disease	liver_disease	immunocompromise	neurologic	cancer	other_chronic_diseases
2020-09-10	Emergency Department	52	M	White, non-Hispanic	N	N	N	N	N	N	N	N	N	N	N	N	N	N	N	N	N	N	N	N	N	N	N	N	N	N	N	N	N	N	N	N	NA	N	N	N	N	Y	N	N	N	N	N	N	N
2020-09-10	Emergency Department	67	M	Black, non-Hispanic	N	Y	N	N	N	N	N	N	Y	Y	Y	Y	Y	Y	N	N	N	N	N	N	Y	Y	N	N	N	N	N	N	N	N	Y	N	gas	N	N	N	N	Y	N	N	N	Y	N	Y	N
2020-09-13	Emergency Department	41	M	Black, non-Hispanic	N	N	N	N	N	N	N	N	N	N	N	N	N	N	N	N	N	N	N	N	N	N	N	N	N	N	N	N	N	N	N	N	NA	N	N	N	N	N	N	N	N	Y	N	N	N
2020-09-13	Emergency Department	58	F	Black, non-Hispanic	Y	Y	N	N	N	N	Y	N	N	N	Y	N	Y	N	Y	N	Y	N	Y	N	N	N	Y	N	N	N	N	N	Y	N	N	N	NA	N	N	Y	N	N	N	N	N	N	N	N	Y
2020-09-25	Emergency Department	19	F	Black, non-Hispanic	N	Y	N	N	N	N	Y	N	Y	N	Y	N	N	N	Y	Y	Y	N	N	N	Y	N	N	N	Y	Y	N	N	U	N	Y	N	acid reflux	N	N	N	N	N	N	N	N	N	N	N	Y
2020-10-29	Emergency Department	30	M	Black, non-Hispanic	Y	Y	Y	Y	Y	Y	N	N	Y	N	Y	N	Y	N	Y	N	N	N	N	N	N	N	Y	N	N	N	N	N	N	N	N	N	NA	N	N	N	N	N	N	N	N	N	Y	N	Y
2020-10-30	Outpatient clinic	46	M	Black, non-Hispanic	Pre-op	N	N	N	N	N	N	N	N	N	N	N	N	N	N	N	N	N	N	N	N	N	N	N	N	N	N	N	N	N	N	N	NA	N	N	N	Y	Y	N	N	N	N	N	N	Y
2020-10-29	Emergency Department	67	F	Black, non-Hispanic	N	N	N	N	N	N	N	N	N	N	N	N	N	N	N	N	N	N	N	N	N	N	N	N	N	N	N	N	N	N	N	N	NA	Y	N	N	Y	Y	Y	N	N	N	N	N	N
2020-10-30	Emergency Department	58	F	Black, non-Hispanic	N	Y	N	N	Y	N	Y	Y	Y	Y	Y	Y	Y	Y	Y	Y	N	N	N	N	N	N	Y	N	Y	N	N	N	N	N	N	N	NA	Y	Y	N	N	Y	N	N	N	Unknown	N	N	N
2020-10-30	Emergency Department	62	F	White, non-Hispanic	N	Y	U	N	N	N	Y	Y	Y	Y	Y	Y	Y	Y	N	N	N	N	N	N	N	N	N	N	N	N	N	N	Y	Y	N	N	NA	N	Y	N	Y	Y	N	N	N	N	Y	N	N
2020-10-30	Outpatient clinic	75	F	Black, non-Hispanic	Pre-op	N	N	N	N	N	N	N	N	N	N	N	N	N	N	N	N	N	N	N	N	N	N	N	N	N	N	N	N	N	N	N	NA	N	N	N	N	N	N	N	N	N	Y	N	N
2020-10-29	Emergency Department	50	F	Black, non-Hispanic	N	Y	U	N	N	N	Y	Y	Y	Y	Y	Y	Y	Y	Y	Y	Y	Y	N	N	Y	Y	N	N	Y	Y	N	N	Y	N	N	N	NA	N	Y	N	Y	Y	N	N	N	N	N	N	N
2020-10-29	Emergency Department	32	F	Black, non-Hispanic	N	Y	N	N	Y	N	Y	Y	Y	N	Y	N	Y	N	N	N	N	N	N	N	N	N	N	N	Y	Y	Y	Y	Y	Y	N	N	NA	N	N	N	N	Y	Y	N	N	N	Y	N	Y
2020-10-29	Emergency Department	37	F	White, non-Hispanic	Y	Y	N	N	N	N	Y	Y	Y	Y	Y	Y	N	N	Y	Y	Y	N	Y	N	Y	N	Y	Y	Y	Y	Y	Y	N	N	Y	Y	Chills	N	Y	N	N	N	N	N	N	N	Y	N	Y
2020-10-30	Outpatient clinic	45	M	White, non-Hispanic	Pre-op	N	N	N	N	N	N	N	N	N	N	N	N	N	N	N	N	N	N	N	N	N	N	N	N	N	N	N	N	N	N	N	NA	N	N	Y	N	N	N	Y	N	N	N	Y	N
2020-10-28	Emergency Department	26	M	Unknown	N	N	N	N	N	N	N	N	N	N	N	N	N	N	N	N	N	N	N	N	N	N	N	N	N	N	N	N	N	N	N	N	NA	N	N	N	N	N	N	N	N	N	N	N	N
2020-10-30	Emergency Department	79	M	Black, non-Hispanic	N	Y	N	N	N	N	N	N	Y	Y	N	N	N	N	N	N	N	N	N	N	N	N	N	N	N	N	N	N	N	N	N	N	NA	N	N	N	Y	Y	N	N	N	N	N	Y	N
2020-10-28	Emergency Department	37	F	Black, non-Hispanic	N	Y	N	N	Y	Y	Y	Y	Y	Y	Y	Y	Y	Y	Y	Y	N	N	N	N	Y	Y	Y	Y	N	N	N	N	Y	N	N	N	NA	N	Y	N	N	N	N	N	N	N	Y	N	N
2020-10-29	Emergency Department	46	F	White, non-Hispanic	N	Y	N	N	N	N	Y	Y	N	N	N	N	N	N	N	N	N	N	N	N	Y	Y	N	N	N	N	N	N	N	N	N	N	NA	N	N	N	Y	Y	N	N	N	N	N	Y	Y
2020-10-30	Outpatient clinic	64	F	Black, non-Hispanic	Y	Y	N	N	N	N	Y	N	Y	N	N	N	Y	Y	N	N	N	N	N	N	N	N	N	N	N	N	N	N	N	N	N	N	NA	N	N	N	N	Y	N	N	N	N	N	N	N
2020-10-30	Emergency Department	57	M	White, non-Hispanic	N	Y	N	N	N	N	N	N	N	N	Y	N	Y	N	Y	Y	N	N	N	N	N	N	N	N	N	N	N	N	N	N	N	N	NA	N	N	N	N	Y	N	N	N	N	Y	N	Y
2020-10-29	Outpatient clinic	54	M	Black, non-Hispanic	N	N	N	N	N	N	N	N	N	N	N	N	N	N	N	N	N	N	N	N	N	N	N	N	N	N	N	N	N	N	N	N	NA	N	N	Y	Y	N	N	N	N	N	N	Y
2020-10-29	Emergency Department	56	F	Black, non-Hispanic	N	N	N	N	N	N	N	N	N	N	N	N	N	N	N	N	N	N	N	N	N	N	N	N	N	N	N	N	N	N	N	N	NA	N	N	N	N	N	N	N	N	N	N	N	N
2020-10-30	Emergency Department	59	M	Hispanic/Latino	N	N	N	N	N	N	N	N	N	N	N	N	N	N	N	N	N	N	N	N	N	N	N	N	N	N	N	N	N	N	N	N	NA	N	Y	Y	Y	Y	Y	N	N	N	N	Y	N
2020-10-30	Outpatient clinic	40	M	Black, non-Hispanic	Pre-op	N	N	N	N	N	N	N	N	N	N	N	N	N	N	N	N	N	N	N	N	N	N	N	N	N	N	N	N	N	N	N	NA	N	N	N	Y	Y	N	N	N	N	N	N	N
2020-10-30	Emergency Department	35	F	White, non-Hispanic	N	Y	N	N	N	N	Y	Y	Y	N	N	N	N	Y	Y	N	N	N	N	N	N	N	Y	N	N	N	N	N	N	N	N	N	NA	N	N	Y	N	N	N	N	N	N	N	N	N
2020-10-31	Emergency Department	56	M	Black, non-Hispanic	N	Y	N	N	N	N	Y	N	Y	Y	Y	Y	N	N	N	N	N	N	N	N	N	N	N	N	N	N	N	N	N	N	N	N	NA	Y	N	N	Y	Y	N	N	N	N	N	N	N
2020-10-30	Outpatient clinic	63	F	Black, non-Hispanic	Pre-op	N	N	N	N	N	N	N	N	N	N	N	N	N	N	N	N	N	N	N	N	N	N	N	N	N	N	N	N	N	N	N	NA	N	N	N	N	N	N	N	N	N	N	N	N
2020-10-31	Emergency Department	29	M	Black, non-Hispanic	N	Y	Y	N	Y	N	N	N	N	N	N	N	Y	N	Y	N	N	N	N	N	Y	N	N	N	N	N	N	N	N	N	N	N	NA		N	N	N	N	N	N	N	N	N	N	N
2020-10-31	Emergency Department	50	M	White, non-Hispanic	N	N	N	N	N	N	N	N	N	N	N	N	N	N	N	N	N	N	N	N	N	N	N	N	N	N	N	N	N	N	N	N	NA	N	Y	N	N	Y	N	N	N	N	N	N	N
2020-10-30	Outpatient clinic	55	M	Black, non-Hispanic	Pre-op	Y	N	N	N	N	N	N	N	N	N	N	N	N	N	N	Y	Y	Y	Y	N	N	N	N	N	N	N	N	N	N	N	N	NA	N	N	N	N	Y	Y	N	N	N	N	N	N
2020-10-31	Emergency Department	41	M	Multiple Race	N	N	N	N	N	N	N	N	N	N	N	N	N	N	N	N	N	N	N	N	N	N	N	N	N	N	N	N	N	N	N	N	NA	N	N	N	N	N	N	N	N	Y	N	Y	Y
2020-10-31	Emergency Department	28	F	Hispanic/Latino	N	N	N	N	N	N	N	N	N	N	N	N	N	N	N	N	N	N	N	N	N	N	N	N	N	N	N	N	N	N	N	N	NA	N	N	N	N	N	N	N	N	N	N	N	N
2020-10-31	Emergency Department	31	M	Black, non-Hispanic	N	Y	N	N	N	N	Y	Y	N	N	N	N	N	N	N	N	N	N	N	N	Y	Y	Y	Y	N	N	N	N	N	N	N	N	NA	N	N	N	N	N	N	N	N	Y	N	N	N
2020-10-09	Outpatient clinic	49	F	Black, non-Hispanic	Y	N	N	N	N	N	N	N	N	N	N	N	N	N	N	N	N	N	N	N	N	N	N	N	N	N	N	N	N	N	N	N	NA	N	N	N	N	N	N	N	N	N	N	N	N
2020-10-31	Emergency Department	21	M	Black, non-Hispanic	N	Y	N	N	N	N	Y	N	Y	Y	N	N	N	N	N	N	N	N	N	N	N	N	N	N	N	N	N	N	N	N	N	N	NA	N	N	N	N	N	N	N	N	N	N	N	N
2020-10-31	Emergency Department	53	M	Black, non-Hispanic	N	Y	U	N	N	N	N	N	Y	Y	Y	Y	Y	Y	N	N	N	N	N	N	N	N	N	N	Y	N	N	N	Y	Y	N	N	NA	N	N	N	N	Y	Y	N	N	N	N	N	N
2020-10-30	Outpatient clinic	29	M	Black, non-Hispanic	Pre-op	N	N	N	N	N	N	N	N	N	N	N	N	N	N	N	N	N	N	N	N	N	N	N	N	N	N	N	N	N	N	N	NA	N	N	N	N	N	N	N	N	Y	N	N	N
2020-10-31	Emergency Department	58	M	Black, non-Hispanic	Y	Y	U	N	N	N	N	N	Y	Y	N	N	N	N	Y	Y	N	N	N	N	Y	Y	Y	Y	Y	Y	N	N	N	N	Y	N	hiccup, chills, indigestion	N	N	N	N	Y	Y	N	N	N	N	N
2020-10-31	Emergency Department	54	M	Black, non-Hispanic	N	N	N	N	N	N	N	N	N	N	N	N	N	N	N	N	N	N	N	N	N	N	N	N	N	N	N	N	N	N	N	N	NA	Y	Y	N	N	Y	N	N	N	N	N	N	N
2020-11-02	Emergency Department	26	F	Black, non-Hispanic	N	Y	N	N	N	N	Y	Y	Y	Y	Y	Y	N	N	N	N	N	N	N	N	Y	Y	Y	Y	N	N	N	N	N	N	N	N	NA	N	Y	N	N	N	N	N	N	N	N	N
2020-10-30	Outpatient clinic	61	F	Black, non-Hispanic	Pre-op	N	N	N	N	N	N	N	N	N	N	N	N	N	N	N	N	N	N	N	N	N	N	N	N	N	N	N	N	N	N	N	NA	N	Y	N	N	Y	N	N	N	N	N	N	N
2020-10-30	Outpatient clinic	48	M	Black, non-Hispanic	Pre-op	N	N	N	N	N	N	N	N	N	N	N	N	N	N	N	N	N	N	N	N	N	N	N	N	N	N	N	N	N	N	N	NA	N	N	N	N	N	N	N	N	N	N	N	N
2020-11-02	Emergency Department	23	F	Hispanic/Latino	N	Y	N	N	N	N	Y	N	N	N	N	N	N	N	N	N	N	N	N	N	N	N	Y	N	N	N	N	N	N	N	N	N	NA	N	N	N	N	N	N	N	N	N	N	N	N
2020-11-02	Emergency Department	29	M	Black, non-Hispanic	N	N	N	N	N	N	N	N	N	N	N	N	N	N	N	N	N	N	N	N	N	N	N	N	N	N	N	N	N	N	N	N	NA	N	N	N	N	Y	N	Y	N	N	N	N	N
2020-11-02	Emergency Department	19	F	Black, non-Hispanic	Y	Y	N	N	N	N	Y	N	Y	Y	Y	N	N	N	N	N	Y	Y	Y	Y	N	N	Y	Y	N	N	N	N	N	N	N	N	NA	N	N	N	N	N	N	N	N	N	N	N	N
2020-11-02	Outpatient clinic	58	M	Black, non-Hispanic	Pre-op	N	N	N	N	N	N	N	N	N	N	N	N	N	N	N	N	N	N	N	N	N	N	N	N	N	N	N	N	N	N	N	NA	N	N	N	N	Y	N	N	N	N	N	N	N
2020-11-02	Outpatient clinic	48	M	Black, non-Hispanic	N	N	N	N	N	N	N	N	N	N	N	N	N	N	N	N	N	N	N	N	N	N	N	N	N	N	N	N	N	N	N	N	NA	N	N	N	N	N	N	N	N	Y	N	Y
2020-11-02	Emergency Department	56	M	White, non-Hispanic	Y	Y	N	N	N	N	Y	Y	Y	Y	Y	Y	Y	Y	Y	Y	Y	Y	Y	Y	Y	Y	Y	Y	N	N	N	N	Y	Y	Y	N	watery eyes, allergy, symptoms	N	N	N	Y	Y	N	N	Y	N	N	N	N
2020-11-02	Emergency Department	73	M	Black, non-Hispanic	N	Y	N	N	N	N	N	N	Y	N	N	N	N	N	N	N	Y	N	N	N	N	N	N	N	N	N	N	N	N	N	Y	N	constipation	Y	Y	Y	Y	Y	Y	N	N	N	N	N	N
2020-11-02	Outpatient clinic	59	M	Black, non-Hispanic	Pre-op	N	N	N	N	N	N	N	N	N	N	N	N	N	N	N	N	N	N	N	N	N	N	N	N	N	N	N	N	N	N	N	NA	Y	N	N	N	N	N	N	N	N	N	N	N
2020-11-02	Outpatient clinic	31	F	Black, non-Hispanic	Pre-op	N	N	N	N	N	N	N	N	N	N	N	N	N	N	N	N	N	N	N	N	N	N	N	N	N	N	N	N	N	N	N	NA	N	N	N	N	N	N	N	N	N	Y	N	Y
2020-11-02	Outpatient clinic	64	F	Black, non-Hispanic	Pre-op	N	N	N	N	N	N	N	N	N	N	N	N	N	N	N	N	N	N	N	N	N	N	N	N	N	N	N	N	N	N	N	NA	N	N	N	N	N	N	N	N	N	N	Unknown	N
2020-11-02	Emergency Department	27	M	Hispanic/Latino	N	Y	U	N	Y	N	Y	N	Y	N	U	N	U	N	U	N	U	N	U	N	Y	N	N	N	N	N	N	N	N	N	N	N	NA	N	N	N	N	N	N	N	N	N	N	N	N
2020-11-02	Emergency Department	81	F	Black, non-Hispanic	N	Y	N	N	N	N	N	N	Y	Y	Y	N	N	N	Y	N	N	N	N	N	Y	Y	N	N	N	N	N	N	N	N	N	N	NA	N	Y	N	Y	Y	N	N	N	N	N	N	N
2020-11-02	Emergency Department	66	M	Black, non-Hispanic	Pre-op	N	N	N	N	N	N	N	N	N	N	N	N	N	N	N	N	N	N	N	N	N	N	N	N	N	N	N	N	N	N	N	NA	N	N	N	N	Y	N	N	N	N	N	N	Y
2020-11-02	Emergency Department	55	F	Asian, non-Hispanic	N	Y	N	N	N	N	N	N	Y	Y	Y	Y	Y	N	N	N	N	N	N	N	N	N	N	N	N	N	N	N	N	N	N	N	NA	N	N	N	Y	N	N	N	N	N
2020-11-02	Outpatient clinic	53	F	White, non-Hispanic	Pre-op	N	N	N	N	N	N	N	N	N	N	N	N	N	N	N	N	N	N	N	N	N	N	N	N	N	N	N	N	N	N	N	NA	Y	N	N	N	N	N	N	N	Y	N	N	Y
2020-11-02	Emergency Department	61	F	Black, non-Hispanic	N	N	N	N	N	N	N	N	N	N	N	N	N	N	N	N	N	N	N	N	N	N	N	N	N	N	N	N	N	N	N	N	NA	N	N	N	N	N	N	N	N	N	N	N	N
2020-11-03	Emergency Department	21	M	Hispanic/Latino	N	N	N	N	N	N	N	N	N	N	N	N	N	N	N	N	N	N	N	N	N	N	N	N	N	N	N	N	N	N	N	N	NA	N	N	N	N	N	N	N	N	N	N	N	N
2020-11-02	Emergency Department	60	F	Black, non-Hispanic	Y	Y	N	N	Y	N	Y	Y	Y	Y	Y	Y	Y	N	Y	N	Y	N	Y	N	N	N	N	N	Y	N	Y	N	Y	Y	Y	Y	lost bladder control when coughing	N	N	N	N	Y	N	N	N	N	N	N	N
2020-11-03	Emergency Department	57	M	Black, non-Hispanic	N	Y	N	N	Y	N	N	N	Y	Y	N	N	N	N	N	N	N	N	N	N	N	N	Y	N	Y	Y	N	N	N	N	N	N	NA	N	N	N	N	Y	N	N	N	N	N	N	N
2020-11-03	Emergency Department	64	M	Black, non-Hispanic	N	Y	U	N	N	N	N	N	Y	Y	N	N	N	N	N	N	N	N	N	N	N	N	N	N	N	N	N	N	N	N	N	N	NA	Y	Y	N	N	Y	Y	N	N	N	N	N	N
2020-11-03	Emergency Department	37	F	Black, non-Hispanic	Y	Y	N	N	N	N	Y	N	Y	Y	Y	Y	N	N	Y	N	N	N	N	N	N	N	Y	Y	N	N	N	N	Y	N	Y	N	chills all over	N	N	N	N	N	N	N	N	N	N	N	N
2020-11-03	Emergency Department	22	M	Black, non-Hispanic	Y	Y	N	N	N	N	Y	Y	N	N	Y	Y	Y	Y	N	N	Y	N	Y	N	N	N	Y	N	N	N	N	N	N	N	N	N	NA	N	N	N	N	N	N	N	N	N	N	N	N
2020-11-03	Emergency Department	68	F	Black, non-Hispanic	N	Y	N	N	N	N	N	N	Y	Y	Y	N	Y	N	Y	N	Y	N	Y	N	N	N	N	N	N	N	N	N	N	N	N	N	NA	Y	N	Y	N	Y	Y	N	N	N	N	N	N
2020-11-03	Emergency Department	39	F	Black, non-Hispanic	Y	Y	Y	Y	Y	Y	Y	Y	Y	Y	Y	Y	Y	Y	Y	Y	Y	Y	Y	Y	Y	N	Y	Y	Y	Y	N	N	Y	Y	N	N	NA	N	N	N	N	N	N	N	N	N	N	N	N
2020-11-03	Emergency Department	45	M	Black, non-Hispanic	N	Y	N	N	N	N	Y	N	N	N	Y	Y	Y	N	N	N	N	N	N	N	N	N	Y	Y	N	N	N	N	N	N	Y	N	continuous sneezing	N	N	N	Y	Y	N	N	N	N	N	N	N
2020-11-03	Emergency Department	43	M	Multiple Race	Y	Y	N	N	N	N	Y	Y	N	N	N	N	N	N	N	N	N	N	N	N	N	N	Y	Y	N	N	N	N	N	N	N	N	NA	N	N	N	N	N	N	N	N	N	N	N	N
2020-11-04	Emergency Department	83	F	Black, non-Hispanic	N	Y	N	N	N	N	N	N	Y	N	N	N	N	N	Y	N	N	N	N	N	N	N	Y	Y	N	N	N	N	N	N	N	N	NA	Y	N	Y	Y	Y	Y	Y	N	N	N	N	N
2020-11-04	Emergency Department	69	F	Black, non-Hispanic	N	Y	U	N	N	N	N	N	Y	Y	N	N	N	N	N	N	N	N	N	N	Y	Y	Y	N	N	N	N	N	N	N	N	N	NA	Y		N	N	Y	Y	N	N	N	N	N	N
2020-10-15	Emergency Department			Unknown			N	N	N	N	N	N	N	N	N	N	N	N	N	N	N	N	N	N	N	N	N	N	N	N	N	N	N	N	N	N	NA
2020-11-04	Emergency Department	24	F	Black, non-Hispanic	N	Y	Y	Y	Y	Y	Y	Y	N	N	Y	N	Y	Y	Y	Y	N	N	N	N	N	N	Y	Y	N	N	Y	N	Y	N	Y	N	loss of appetite	N	N	N	N	N	N	N	N	N	N	N	N
2020-11-04	Emergency Department	62	M	Black, non-Hispanic	N	N	N	N	N	N	N	N	N	N	N	N	N	N	N	N	N	N	N	N	N	N	N	N	N	N	N	N	N	N	N	N	NA	N	N	N	N	Y	N	Y	N	N	N	N	N
2020-11-05	Emergency Department	50	M	Black, non-Hispanic	N	Y	U	N	Y	N	Y	Y	Y	Y	Y	Y	Y	Y	N	N	Y	Y	Y	Y	N	N	Y	Y	N	N	N	N	N	N	N	N	NA	N	N	N	Y	N	N	N	N	Y	N	N	N
2020-11-05	Emergency Department	61	F	Black, non-Hispanic	N	N	N	N	N	N	N	N	N	N	N	N	N	N	N	N	N	N	N	N	N	N	N	N	N	N	N	N	N	N	N	N	NA	N	N	N	N	Y	N	N	Unknown	N	N	N	N
2020-11-05	Emergency Department	42	M	Black, non-Hispanic	N	Y	U	N	N	N	N	N	Y	N	Y	Y	N	N	Y	N	N	N	N	N	N	N	N	N	N	N	N	N	N	N	Y	Y	Chills	N	N	N	Y	Y	Y	N	N	N	Y	N	Y
2020-11-05	Emergency Department	49	F	Black, non-Hispanic	N	Y	N	N	Y	N	N	N	N	N	Y	N	Y	N	Y	N	N	N	N	N	N	N	N	N	N	N	N	N	N	N	N	N	NA	N	N	N	N	Y	N	N	N	Y	N	N	N
2020-11-05	Emergency Department	23	F	Black, non-Hispanic	N	N	N	N	N	N	N	N	N	N	N	N	N	N	N	N	N	N	N	N	N	N	N	N	N	N	N	N	N	N	N	N	NA	N	N	N	N	N	N	N	N	N	N	N	N
2020-11-04	Emergency Department	61	M	Black, non-Hispanic	N	Y	N	N	N	N	N	N	Y	Y	N	N	N	N	Y	Y	N	N	N	N	N	N	N	N	Y	Y	N	N	N	N	N	N	NA	N	N	N	Y	Y	Y	N	N	N	Y	N	N
2020-11-04	Emergency Department	20	F	Black, non-Hispanic	N	Y	N	N	N	N	Y	Y	Y	Y	N	N	N	N	N	N	N	N	N	N	N	N	N	N	Y	N	Y	N	N	N	N	N	NA	N	N	N	N	N	N	N	N	N	N	N	N
2020-11-04	Emergency Department	46	M	Black, non-Hispanic	N	Y	Y	Y	Y	Y	Y	Y	Y	Y	Y	N	Y	N	N	N	N	N	N	N	N	N	N	N	N	N	N	N	N	N	N	N	NA	N	N	N	Y	Y	N	N	N	N	N	N	N
2020-11-04	Emergency Department	53	F	Asian, non-Hispanic	N	Y	N	N	N	N	N	N	U	N	Y	Y	N	N	N	N	N	N	N	N	N	N	N	N	N	N	N	N	N	N	N	N	NA	N	N	N	N	Y	N	N	N	N	N	N	N
2020-11-04	Emergency Department	43	M	Hispanic/Latino	N	N	N	N	N	N	N	N	N	N	N	N	N	N	N	N	N	N	N	N	N	N	N	N	N	N	N	N	N	N	N	N	NA	Unknown	N	N	Y	N	N	Y	N	N	N	N	N
2020-10-27	Emergency Department	20	F	Black, non-Hispanic	N	Y	U	N	N	N	N	N	N	N	Y	N	Y	N	N	N	N	N	N	N	Y	N	N	N	N	N	N	N	N	N	Y	N	Pain on one side of neck	N	N	N	N	N	N	N	N	Unknown	N	N	N
2020-11-04	Emergency Department	51	M	Black, non-Hispanic	N	N	N	N	N	N	N	N	N	N	N	N	N	N	N	N	N	N	N	N	N	N	N	N	N	N	N	N	N	N	N	N	NA	N	N	N	N	Unknown	N	N	N	N	N	N	N
2020-11-04	Emergency Department	74	F	Black, non-Hispanic	N	Y	Y	N	Y	Y	Y	Y	Y	Y	Y	Y	Y	Y	Y	Y	Y	Y	Y	Y	Y	Y	Y	Y	Y	Y	Y	Y	N	N	N	N	NA	N	Y	N	N	Y	N	Y	N	N	N	N	N
2020-11-05	Emergency Department	71	F	Black, non-Hispanic	N	N	N	N	N	N	N	N	N	N	N	N	N	N	N	N	N	N	N	N	N	N	N	N	N	N	N	N	N	N	N	N	NA	Y	Y	N	N	Y	Y	N	N	N	N	Y	N
2020-11-04	Emergency Department	83	F	Black, non-Hispanic	N	N	N	N	N	N	N	N	N	N	N	N	N	N	N	N	N	N	N	N	N	N	N	N	N	N	N	N	N	N	N	N	NA	N	N	N	N	N	N	N	N	N	N	N	N
2020-11-05	Emergency Department	60	M	Black, non-Hispanic	Y	Y	U	N	N	N	Y	N	Y	N	Y	N	N	N	N	N	Y	N	N	N	N	N	Y	N	N	N	N	N	Y	N	Y	N	Chills, sweating	N	N	N	N	N	N	N	N	N	N	N	N
2020-11-04	Emergency Department	52	M	White, non-Hispanic	N	Y	N	N	Y	N	Y	Y	Y	Y	Y	N	Y	Y	Y	N	Y	N	N	N	N	N	Y	Y	Y	Y	Y	Y	Y	Y	N	N	NA	Y	Y	N	N	N	N	N	N	Y	Y	N	N
2020-11-05	Emergency Department	57	M	Black, non-Hispanic	Y	Y	Y	N	Y	Y	Y	N	Y	Y	Y	Y	Y	N	N	N	N	N	N	N	N	N	Y	Y	N	N	N	N	N	N	N	N	NA	N	N	N	N	N	N	N	N	N	N	N	N
2020-11-04	Emergency Department	64	F	Black, non-Hispanic	N	Y	N	N	N	N	N	N	Y	Y	Y	N	N	N	Y	N	N	N	N	N	N	N	N	N	N	N	N	N	Y	Y	N	N	NA	N	N	N	N	N	N	N	N	N	N	N	N
2020-11-05	Emergency Department	24	F	Black, non-Hispanic	N	Y	N	N	Y	Y	N	N	N	N	N	N	N	N	N	N	N	N	N	N	N	N	N	N	Y	Y	Y	Y	N	N	N	N	NA	N	Y	N	N	N	N	N	N	Y	Y	N	Y
2020-11-04	Emergency Department	25	F	Black, non-Hispanic	Y	Y	N	N	N	N	Y	Y	Y	Y	Y	Y	Y	Y	N	N	N	N	Y	Y	Y	N	Y	Y	Y	N	N	N	N	N	N	N	NA	N	N	N	Y	N	N	N	N	N	N	N	N
2020-11-05	Emergency Department	37	M	Black, non-Hispanic	N	Y	N	N	N	N	N	N	Y	Y	Y	Y	N	N	N	N	N	N	N	N	N	N	N	N	N	N	N	N	N	N	N	N	NA	Y	Y	Y	N	Y	N	N	N	N	N	N	N
2020-11-05	Emergency Department	59	M	White, non-Hispanic	N	Y	Y	N	N	N	Y	Y	N	N	Y	N	Y	N	N	N	N	N	N	N	N	N	Y	N	N	N	N	N	Y	N	N	N	NA	N	N	N	N	Y	Unknown	N	N	N	N	N	N
2020-11-04	Emergency Department	62	M	Black, non-Hispanic	N	Y	U	N	N	N	Y	N	Y	Y	Y	Y	N	N	N	N	N	N	N	N	N	N	N	N	Y	Y	N	N	N	N	N	N	NA	N	N	N	N	N	N	N	N	N	N	N	N
2020-11-04	Emergency Department	58	F	Black, non-Hispanic	N	Y	U	N	N	N	N	N	N	N	Y	N	N	N	N	N	N	N	N	N	N	N	N	N	N	N	N	N	Y	N	N	N	NA	Y	N	N	N	N	N	N	N	N	Y	N	N
2020-11-04	Emergency Department	66	M	White, non-Hispanic	N	Y	U	N	N	N	Y	Y	Y	Y	Y	Y	Y	Y	Y	Y	Y	Y	Y	Y	N	N	Y	Y	Y	Y	Y	Y	N	N	N	N	NA	N	N	N	N	Y	Y	N	Y	Unknown	Unknown	N	N
2020-11-04	L&D	23	F	Black, non-Hispanic	N	N	N	N	N	N	N	N	N	N	N	N	N	N	N	N	N	N	N	N	N	N	N	N	N	N	N	N	N	N	N	N	NA	N	N	N	N	N	N	N	N	N	N	N
2020-11-03	Emergency Department	46	F	Hispanic/Latino	N	N	N	N	N	N	N	N	N	N	N	N	N	N	N	N	N	N	N	N	N	N	N	N	N	N	N	N	N	N	N	N	NA	N	N	N	N	N	N	N	N	N	N	N	N
2020-11-04	Emergency Department	49	M	Black, non-Hispanic	N	Y	U	N	N	N	N	N	Y	Y	Y	Y	N	N	Y	Y	N	N	N	N	N	N	Y	Y	N	N	N	N	N	N	N	N	NA	N	N	N	N	Y	N	N	N	N	N	N	Y
2020-11-05	Emergency Department	34	F	Black, non-Hispanic	N	Y	Y	N	Y	N	Y	N	Y	N	Y	N	N	N	N	N	N	N	N	N	N	N	Y	Y	N	N	N	N	N	N	N	N	NA	N	Y	Y	N	Y	N	N	N	N	N	N	N
2020-11-03	Emergency Department	51	M	Black, non-Hispanic		Y	U	N	N	N	Y	Y	Y	Y	Y	Y	Y	Y	Y	N	Y	N	N	N	Y	Y	Y	Y	N	N	N	N	Y	N	N	N	NA	N	N	N	N	N	N	N	N	Y	N	N	N
2020-11-04	Emergency Department	65	M	White, non-Hispanic	L&D	Y	N	N	N	N	Y	Y	Y	Y	Y	Y	Y	Y	Y	Y	Y	Y	Y	Y	N	N	Y	Y	Y	Y	Y	Y	Y	Y	N	N	NA	N	N	N	N	Y	Y	N	N	N	N	Y
2020-11-04	Emergency Department	34	F	Black, non-Hispanic	N	Y	N	N	N	N	N	N	N	N	N	N	N	N	Y	Y	N	N	N	N	N	N	Y	N	Y	Y	Y	Y	N	N	N	N	NA	N	N	N	N	N	N	N	N	N	N	N	N
2020-11-04	Emergency Department	22	F	Hispanic/Latino	Y	Y	N	N	Y	N	N	N	Y	Y	N	N	Y	Y	N	N	N	N	N	N	N	N	N	N	N	N	N	N	N	N	N	N	NA	N	N	N	Y	N	N	N	N	N	N	N	Y
2020-11-07	Emergency Department	61	M	Black, non-Hispanic	N	Y	U	N	N	N	N	N	Y	Y	N	N	N	N	N	N	N	N	N	N	N	N	Y	N	N	N	Y	Y	Y	Y	N	N	NA	N	N	N	N	Y	N	N	N	N	N	N	N
2020-11-07	Emergency Department	27	M	Black, non-Hispanic	N	Y	U	N	N	N	N	N	Y	Y	Y	Y	N	N	N	N	N	N	N	N	N	N	N	N	N	N	Y	N	N	N	N	N	NA	N	N	N	Y	N	N	N	N	N	N	N	N
2020-11-04	Emergency Department	30	F	Black, non-Hispanic	Y	Y	N	N	Y	N	Y	Y	Y	Y	Y	Y	Y	Y	Y	Y	Y	Y	Y	Y	Y	Y	Y	Y	Y	Y	N	N	Y	Y	N	N	NA	N	N	N	N	N	N	N	N	N	N	N	N
2020-11-05	Emergency Department	66	F	Black, non-Hispanic	N	N	N	N	N	N	N	N	N	N	N	N	N	N	N	N	N	N	N	N	N	N	N	N	N	N	N	N	N	N	N	N	NA	N	N	N	N	Y	N	N	N	N	N	N	N
2020-11-04	Emergency Department	68	M	Hispanic/Latino	N	N	N	N	N	N	N	N	N	N	N	N	N	N	N	N	N	N	N	N	N	N	N	N	N	N	N	N	N	N	N	N	NA	N	N	N	Y		N	N	N	N	N	N	N
2020-11-05	Emergency Department	30	F	Black, non-Hispanic	N	N	N	N	N	N	N	N	N	N	N	N	N	N	N	N	N	N	N	N	N	N	N	N	N	N	N	N	N	N	N	N	NA	N	N	N	N	N	N	N	N	N	N	N	N
2020-11-04	Emergency Department	79	F	Black, non-Hispanic	N	N	N	N	N	N	N	N	N	N	N	N	N	N	N	N	N	N	N	N	N	N	N	N	N	N	N	N	N	N	N	N	NA	N	Y	N	Y	Y	N	N	N	N	N	Y
2020-11-05	Emergency Department	60	M	Black, non-Hispanic	N	Y	Y	Y	N	N	Y	Y	Y	Y	Y	N	Y	N	N	N	Y	N	Y	N	Y	N	Y	N	N	N	Y	N	N	N	N	N	NA	Y	N	N	N	Y	Y	N	N	N	N	N	N
2020-11-05	Emergency Department	48	M	Hispanic/Latino	N	N	N	N	N	N	N	N	N	N	N	N	N	N	N	N	N	N	N	N	N	N	N	N	N	N	N	N	N	N	N	N	NA	N	N	N	N	N	N	N	N	N	N	N	N
2020-11-05	Emergency Department	62	F	White, non-Hispanic	N	Y	N	N	N	N	Y	N	Y	Y	Y	Y	Y	N	N	N	N	N	N	N	N	N	Y	Y	Y	Y	N	N	N	N	N	N	NA	N	N	N	N	N	N	N	N	N	N	N	N
2020-11-07	Emergency Department	28	F	Black, non-Hispanic	N	Y	U	N	N	N	N	N	Y	Y	Y	Y	Y	Y	Y	Y	N	N	N	N	N	N	Y	N	Y	Y	Y	Y	Y	Y	N	N	NA	N	N	N	N	N	N	N	N	N	N	N	N
2020-11-06	Emergency Department	58	M	Black, non-Hispanic	N	N	N	N	N	N	N	N	N	N	N	N	N	N	N	N	N	N	N	N	N	N	N	N	N	N	N	N	N	N	N	N	NA	N	N	N	N	Y	N	N	N	N	Y	Y	N
2020-11-06	Emergency Department	29	F	Black, non-Hispanic	Y	Y	N	N	Y	N	Y	N	N	N	Y	N	Y	N	Y	N	U	N	Y	Y	N	N	Y	N	N	N	N	N	N	N	Y	N	restless leg syndrome	N	N	N	N	N	N	N	N	N	N	N	N
2020-11-07	Emergency Department	49	M	Black, non-Hispanic	N	Y	U	N	Y	Y	Y	Y	Y	Y	Y	N	Y	Y	Y	N	Y	Y	N	N	N	N	Y	Y	N	N	N	N	Y	Y	N	N	NA	N	N	N	N	N	N	N	N	N	N	N	N
2020-11-07	Emergency Department	30	M	AI/AN, non-Hispanic	N	N	N	N	N	N	N	N	N	N	N	N	N	N	N	N	N	N	N	N	N	N	N	N	N	N	N	N	N	N	N	N	NA	N	N	N	N	N	N	N	N	N	N	N	Y
2020-11-07	Emergency Department	55	M	Black, non-Hispanic	N	N	N	N	N	N	N	N	N	N	N	N	N	N	N	N	N	N	N	N	N	N	N	N	N	N	N	N	N	N	N	N	NA	N	N	N	N	Y	N	N	N	N	N	N	N
2020-11-06	Emergency Department	33	M	Black, non-Hispanic	N	Y	U	N	N	N	Y	Y	Y	Y	Y	N	N	N	Y	Y	Y	N	N	N	Y	N	Y	N	N	N	N	N	N	N	Y	N	chills	N	N	N	N	N	N	N	N	N	N	N	N
2020-11-06	Emergency Department	52	M	Black, non-Hispanic	N	Y	Y	Y	Y	N	N	N	N	N	Y	Y	Y	Y	Y	Y	N	N	N	N	Y	N	Y	N	Y	N	Y	N	Y	Y	N	N	NA	N	N	N	N	N	N	N	N	Y	N	N	N
2020-11-06	Emergency Department	68	M	Black, non-Hispanic	N	Y	N	N	N	N	N	N	Y	Y	N	N	N	N	N	N	N	N	N	N	N	N	N	N	N	N	N	N	N	N	N	N	NA	N	N	N	N	N	N	N	N	N	N	N	N
2020-11-07	Emergency Department	53	F	Black, non-Hispanic	N	N	N	N	N	N	N	N	N	N	N	N	N	N	N	N	N	N	N	N	N	N	N	N	N	N	N	N	N	N	N	N	NA	N	N	Y	N	Y	N	N	N	N	N	N
2020-11-07	Emergency Department	64	M	Black, non-Hispanic	N	N	N	N	N	N	N	N	N	N	N	N	N	N	N	N	N	N	N	N	N	N	N	N	N	N	N	N	N	N	N	N	NA	N	N	N	N	Y	Y	N	N	N	N	N	N
2020-11-06	Emergency Department	59	M	Black, non-Hispanic	N	Y	U	N	N	N	Y	N	Y	Y	N	N	N	N	N	N	N	N	N	N	N	N	N	N	N	N	N	N	N	N	N	N	NA	N	Y	N	N	Y	N	N	N	N	N	N	N
2020-11-06	Emergency Department	52	M	Black, non-Hispanic	N	Y	Y	Y	Y	N	N	N	Y	N	Y	N	N	N	N	N	N	N	N	N	N	N	N	N	N	N	N	N	N	N	N	N	NA	Y	N	N	N	N	N	N	N		N	N	N
2020-11-07	Emergency Department	66	M	Black, non-Hispanic	N	Y	N	N	N	N	Y	N	Y	N	N	N	N	N	N	N	N	N	N	N	N	N	N	N	N	N	N	N	N	N	N	N	NA	N	Y	N	N	N	N	N	N	N	N	N	N
2020-11-07	Emergency Department	37	M	Black, non-Hispanic	Y	Y	Y	Y	Y	N	Y	Y	Y	N	Y	N	N	N	N	N	N	N	Y	N	Y	N	N	N	N	N	N	N	Y	N	N	N	NA	N	N	N	N	N	N	N	N	N	N	N	N
2020-11-06	Emergency Department	66	M	Black, non-Hispanic	Y	Y	U	N	U	N	Y	N	Y	Y	Y	Y	Y	Y	N	N	N	N	N	N	Y	N	Y	Y	N	N	N	N	N	N	N	N	NA	N	N	N	N	N	N	N	N	N	N	N	Y
2020-11-06	Emergency Department	53	F	Black, non-Hispanic	N	Y	N	N	N	N	Y	Y	Y	Y	N	N	Y	Y	Y	Y	Y	Y	N	N	Y	Y	N	N	N	N	N	N	N	N	N	N	NA	N	Y	Y	N	Y	N	N	N	N	N	N	Y
2020-11-06	Emergency Department	45	M	Multiple Race	N	Y	Y	Y	Y	Y	Y	N	Y	N	Y	N	Y	N	Y	N	Y	N	N	N	N	N	Y	N	N	N	N	N	Y	N	N	N	NA	N	N	N	N	N	N	N	N	Y	Y	N	Y
2020-11-06	Emergency Department	21	M	Black, non-Hispanic	N	Y	N	N	N	N	Y	Y	Y	N	N	N	N	N	Y	Y	N	N	N	N	Y	Y	Y	Y	N	N	N	N	N	N	Y	Y	chills	N	N	N	N	N	N	N	N	N	N	N	N
2020-11-07	Emergency Department	34	F	Black, non-Hispanic	N	N	N	N	N	N	N	N	N	N	N	N	N	N	N	N	N	N	N	N	N	N	N	N	N	N	N	N	N	N	N	N	NA	N	N	N	N	N	N	N	N	N	N	N	Y
2020-11-09	Emergency Department	68	F	Black, non-Hispanic	N	Y	N	N	Y	N	N	N	Y	N	Y	N	Y	N	Y	N	Y	Y	N	N	N	N	N	N	N	N	N	N	N	N	N	N	NA	N	Y	N	Y	Y	Y	N	N	N	N	N	N
2020-11-09	Emergency Department	59	F	Black, non-Hispanic	N	Y	N	N	N	N	Y	Y	N	N	N	N	N	N	N	N	N	N	N	N	N	N	N	N	N	N	N	N	N	N	N	N	NA	N	N	N	N	N	N	N	N	N	N	N	N
2020-11-09	Emergency Department	64	M	Black, non-Hispanic	N	N	N	N	N	N	N	N	N	N	N	N	N	N	N	N	N	N	N	N	N	N	N	N	N	N	N	N	N	N	N	N	NA	N	N	N	N	Y	Y		N	N	N	N	Y
2020-11-09	Emergency Department	46	M	Black, non-Hispanic	N	N	N	N	N	N	N	N	N	N	N	N	N	N	N	N	N	N	N	N	N	N	N	N	N	N	N	N	N	N	N	N	NA	N	N	N	Y	Y	N	Y	N	N	N	N	N
2020-11-09	Emergency Department	49	F	Hispanic/Latino	N	N	N	N	N	N	N	N	N	N	N	N	N	N	N	N	N	N	N	N	N	N	N	N	N	N	N	N	N	N	N	N	NA	N	N	N	N	N	N	N	N	N	N	N	Y
2020-11-09	Emergency Department	70	M	Black, non-Hispanic	Y	Y	N	N	Y	N	Y	Y	Y	Y	Y	Y	Y	Y	Y	Y	N	N	N	N	N	N	N	N	N	N	N	N	Y	N	N	N	NA	N	N	N	N	Y	N	N	N	N	N	N
2020-11-09	Emergency Department	92	M	Black, non-Hispanic	N	N	N	N	N	N	N	N	N	N	N	N	N	N	N	N	N	N	N	N	N	N	N	N	N	N	N	N	N	N	N	N	NA	N	N	N	Y	N	N	N	N	N	N	N	N
2020-11-09	Emergency Department	83	F	Unknown	N	Y	N	N	Y	N	N	N	N	N	Y	N	Y	N	Y	N	Y	N	N	N	N	N	Y	N	N	N	N	N	N	N	N	N	NA	N	N	N	Y	Y	N	N	N	N	N	N	N
2020-11-09	Emergency Department	55	M	Black, non-Hispanic	N	N	N	N	N	N	N	N	N	N	N	N	N	N	N	N	N	N	N	N	N	N	N	N	N	N	N	N	N	N	N	N	NA	N	N	N	N	Y	N	N	N	N	N	N	N
2020-11-09	Emergency Department	31	M	Black, non-Hispanic	N	Y	N	N	N	N	Y	Y	N	N	N	N	N	N	N	N	N	N	N	N	Y	Y	Y	N	N	N	N	N	Y	N	N	N	NA	N	N	N	N	N	N	N	N	N	N	N
2020-11-09	Emergency Department	28	M	White, non-Hispanic	Y	Y	U	N	N	N	Y	Y	N	N	Y	Y	Y	Y	N	N	Y	Y	N	N	N	N	Y	N	Y	Y	N	N	Y	N	Y	Y	chills	N	N	N	N	N	N	N	N	N	N	N	N
2020-11-10	Emergency Department	30	F	Black, non-Hispanic	Y	Y	Y	N	Y	N	Y	N	Y	Y	Y	N	N	N	Y	Y	N	N	N	N	Y	Y	Y	Y	N	N	N	N	N	N	N	N	NA	N	Y	N	N	N	N	N	N	N	N	N	N
2020-11-09	Emergency Department	32	F	Black, non-Hispanic	N	N	N	N	N	N	N	N	N	N	N	N	N	N	N	N	N	N	N	N	N	N	N	N	N	N	N	N	N	N	N	N	NA	Y	Y	N	Y	Y	N	N	N	N		N	Y
2020-11-09	Emergency Department	48	F	Black, non-Hispanic	N	N	N	N	N	N	N	N	N	N	N	N	N	N	N	N	N	N	N	N	N	N	N	N	N	N	N	N	N	N	N	N	NA	Y	N	N	Y	Y	Y	Y	N	N	N	N	Y
2020-11-10	Emergency Department	55	F	Multiple Race	N	Y	U	N	U	N	Y	Y	N	N	Y	Y	Y	Y	Y	Y	Y	Y	Y	Y	Y	Y	Y	Y	Y	Y	N	N	Y	Y	Y	Y	chills	N	Y	N	N	Y	Y	N	N	N	N	N	N
2020-11-10	Emergency Department	64	M	White, non-Hispanic	N	N	N	N	N	N	N	N	N	N	N	N	N	N	N	N	N	N	N	N	N	N	N	N	N	N	N	N	N	N	N	N	NA	N	N	N	N	Y		N	N	N	N	N	N
2020-11-10	Emergency Department	20	F	Black, non-Hispanic	N	N	N	N	N	N	N	N	N	N	N	N	N	N	N	N	N	N	N	N	N	N	N	N	N	N	N	N	N	N	N	N	NA	N	N	N	Y	N	N	N	N	N	N	N	N
2020-11-09	Emergency Department	52	F	Black, non-Hispanic	N	Y	Y	Y	Y	Y	Y	Y	Y	Y	Y	Y	Y	Y	N	N	N	N	N	N	Y	Y	Y	Y	Y	N	N	N	N	N	Y	N	chest pain	N	Y	N	N	N	N	N	N	N	N	N	N
2020-11-10	Emergency Department	70	M	Black, non-Hispanic	N	N	N	N	N	N	N	N	N	N	N	N	N	N	N	N	N	N	N	N	N	N	N	N	N	N	N	N	N	N	N	N	NA			N	N	N	Y	N	N	N	N	N	N
2020-11-09	Emergency Department	45	M	Multiple Race	N	N	N	N	N	N	N	N	N	N	N	N	N	N	N	N	N	N	N	N	N	N	N	N	N	N	N	N	N	N	N	N	NA	N	N	N	N	N	N	N	N	N	N	N	Y
2020-11-10	Emergency Department	52	M	Black, non-Hispanic	Y	Y	Y	N	Y	N	Y	Y	Y	Y	Y	Y	Y	Y	Y	Y	N	N	N	N	N	N	Y	Y	Y	Y	N	N	Y	Y	N	N	NA	N	N	N	N	Y	N	N	N	N	N	N	N
2020-11-09	Emergency Department	64	F	Black, non-Hispanic	N	N	N	N	N	N	N	N	N	N	N	N	N	N	N	N	N	N	N	N	N	N	N	N	N	N	N	N	N	N	N	N	NA	N	N	N	N	N	N	N	N	N	N	Y	N
2020-11-09	Emergency Department	66	M	Black, non-Hispanic	N	N	N	N	N	N	N	N	N	N	N	N	N	N	N	N	N	N	N	N	N	N	N	N	N	N	N	N	N	N	N	N	NA	Y	N	N	Y	Y	N	N	N	Y	Y	Y	Y
2020-11-10	Emergency Department	62	F	Black, non-Hispanic	N	Y	N	N	N	N	Y	Y	Y	Y	Y	Y	Y	Y	N	N	N	N	N	N	N	N	U	N	Y	Y	N	N	N	N	N	N	NA	N	Y	Y	Y	Y	N	N	N	N	N	N	Y
2020-11-10	Emergency Department	49	M	Black, non-Hispanic	Y	Y	N	N	Y	Y	Y	Y	Y	Y	Y	Y	Y	Y	Y	Y	N	N	Y	Y	N	N	Y	Y	Y	Y	N	N	Y	N	Y	N	tingling in fingers and toes	N	N	N	N	N	N	N	N	N	N	N	N
2020-11-10	Emergency Department	43	F	Black, non-Hispanic	N	N	N	N	N	N	N	N	N	N	N	N	N	N	N	N	N	N	N	N	N	N	N	N	N	N	N	N	N	N	N	N	NA	N	N	N	N	N	N	N	N	N	Y	N	N
2020-11-10	Emergency Department	55	F	Black, non-Hispanic	N	Y	N	N	N	N	N	N	N	N	N	N	N	N	Y	N	Y	Y	Y	Y	N	N	N	N	N	N	N	N	N	N	N	N	NA	N	N	N	N	Y	N	N	N	N	N	N	N
2020-11-10	Emergency Department	57	F	Black, non-Hispanic	N	Y	N	N	N	N	Y	Y	N	N	Y	Y	Y	Y	N	N	N	N	N	N	N	N	N	N	N	N	N	N	N	N	Y	N	Chills	N	N	N	Y	Y	N	N	N	N	N	N	N
2020-11-10	Emergency Department	35	M	Black, non-Hispanic	N	Y	U	N	N	N	Y	Y	Y	Y	Y	N	N	N	Y	Y	N	N	N	N	N	N	N	N	Y	Y	N	N	N	N	Y	Y	chills	N	Y	N	N	N	N	N	N	N	N	N	N
2020-11-10	Emergency Department	64	F	Black, non-Hispanic	N	Y	N	N	N	N	Y	Y	Y	N	N	N	N	N	N	N	N	N	N	N	N	N	N	N	N	N	N	N	N	N	N	N	NA	N	N	N	N	N	N	N	N	N	N	N	N
2020-11-10	Emergency Department	34	M	Black, non-Hispanic	Y	Y	Y	N	Y	N	N	N	N	N	Y	N	Y	N	N	N	N	N	N	N	Y	N	N	N	Y	N	Y	N	Y	N	N	N	NA	N	N	N	N	N	N	N	N	N	N	N	N
2020-11-10	Emergency Department	61	M	Black, non-Hispanic	N	Y	N	N	Y	N	Y	N	N	N	N	N	Y	N	N	N	N	N	N	N	N	N	N	N	N	N	N	N	N	N	N	N	NA	N	N	N	N	N	N	N	N	N	N	N	N
2020-11-10	Emergency Department	57	F	Black, non-Hispanic	N	Y	Y	N	Y	N	Y	N	N	N	N	N	N	N	Y	N	N	N	N	N	Y	Y	Y	N	N	N	N	N	Y	N	N	N	NA	N	N	N	Y	N	N	N	N	N	N	N	N
2020-11-10	Emergency Department	53	M	Black, non-Hispanic	N	N	N	N	N	N	N	N	N	N	N	N	N	N	N	N	N	N	N	N	N	N	N	N	N	N	N	N	N	N	N	N	NA	N	N	N	N	Y	N	N	N	N	N	N	N
2020-11-10	Emergency Department	84	M	Black, non-Hispanic	N	Y	N	N	N	N	Y	Y	Y	Y	N	N	N	N	N	N	N	N	N	N	N	N	N	N	N	N	N	N	Y	Y	N	N	NA	N	N	N	Y	Unknown	Unknown	Unknown	N	N	N	N	N
2020-11-10	Emergency Department	57	F	Black, non-Hispanic	N	N	N	N	N	N	N	N	N	N	N	N	N	N	N	N	N	N	N	N	N	N	N	N	N	N	N	N	N	N	N	N	NA	N	N	N	Y	Y	N	N	N	N	Y	N	Y
2020-11-10	Emergency Department	33	M	Hispanic/Latino	N	N	N	N	N	N	N	N	N	N	N	N	N	N	N	N	N	N	N	N	N	N	N	N	N	N	N	N	N	N	N	N	NA	N	N	N	N	N	N	N	N	N	N	N	N
2020-11-10	Emergency Department	67	M	Black, non-Hispanic	N	Y	N	N	N	N	Y	N	N	N	N	N	N	N	N	N	N	N	N	N	N	N	N	N	Y	N	N	N	Y	N	N	N	NA	N	N	N	N	Y	Y	Y	N	N	N	N	Y
2020-11-06	Emergency Department	27	F	Black, non-Hispanic	Y	Y	Y	N	Y	N	Y	N	Y	Y	Y	Y	Y	Y	Y	Y	N	N	N	N	Y	Y	Y	Y	Y	Y	Y	N	N	N	Y	N	hot flashes	N	N	N	N	Y	Y	N	N	N	N	N	N
2020-11-05	Emergency Department	52	M	Black, non-Hispanic	N	Y	U	N	Y	Y	Y	Y	Y	N	Y	N	Y	Y	Y	N	N	N	N	N	Y	N	Y	Y	Y	N	N	N	N	N	N	N	NA	N	N	N	N	Y	N	N	N	N	N	N
2020-11-11	Emergency Department	56	F	Black, non-Hispanic	N	Y	U	N	N	N	N	N	N	N	N	N	N	N	Y	Y	N	N	N	N	N	N	N	N	N	N	Y	Y	N	N	N	N	NA	N	N	N	N	N	N	N	N	N	N	N	N
2020-11-11	Emergency Department	60	F	Black, non-Hispanic	N	Y	N	N	N	N	N	N	Y	N	Y	N	N	N	N	N	N	N	N	N	N	N	N	N	N	N	N	N	Y	N	Y	N	Black stool	N	Y	N	N	Y	N	Y	N	N	N	Y	N
2020-11-11	Emergency Department	58	F	Black, non-Hispanic	N	Y	U	N	Y	Y	Y	Y	Y	Y	Y	Y	Y	Y	Y	Y	N	N	Y	Y	N	N	Y	Y	Y	N	Y	N	N	N	N	N	NA	Y	Y	N	Y	Y	N	Y	N	Y	N	N	Y
2020-11-11	Emergency Department	75	M	White, non-Hispanic	N	Y	N	N	Y	Y	Y	Y	Y	Y	Y	Y	Y	Y	Y	Y	N	N	Y	Y	N	N	Y	Y	Y	Y	N	N	Y	N	N	N	NA	N	N	N	N	Y	Y	Y	N	N	Y	N	N
2020-11-11	Emergency Department	36	M	Black, non-Hispanic	N	Y	N	N	N	N	N	N	Y	Y	Y	Y	N	N	N	N	N	N	N	N	N	N	N	N	N	N	N	N	Y	N	N	N	NA	N	N	N	N	Y	N	N	N	N	N	N	N
2020-11-11	Emergency Department	60	M	Black, non-Hispanic	N	Y	N	N	N	N	N	N	Y	Y	N	N	N	N	Y	Y	N	N	N	N	N	N	N	N	N	N	N	N	N	N	N	N	NA	Y	N	N	Y	Y	N	N	N	N	N	N	N
2020-11-11	Emergency Department	40	F	Black, non-Hispanic	Pre-op	Y	U	N	N	N	N	N	Y	Y	N	N	N	N	N	N	N	N	N	N	N	N	N	N	N	N	N	N	N	N	N	N	NA	N	N	N	Y	Y	Y	N	N	Y	N	N	N
2020-11-11	Emergency Department	52	F	Black, non-Hispanic	N	Y	U	N	Y	N	N	N	N	N	Y	N	N	N	N	N	N	N	N	N	Y	Y	N	N	N	N	N	N	N	N	N	N	NA	N	N	N	N	Y	N	N	N	N	N	N	N
2020-11-11	Emergency Department	47	M	White, non-Hispanic	N	N	N	N	N	N	N	N	N	N	N	N	N	N	N	N	N	N	N	N	N	N	N	N	N	N	N	N	N	N	N	N	NA	N	N	N	N	N	N	N	N	Y	N	N	N
2020-11-11	Emergency Department	61	M	Black, non-Hispanic	N	N	N	N	N	N	N	N	N	N	N	N	N	N	N	N	N	N	N	N	N	N	N	N	N	N	N	N	N	N	N	N	NA	N	N	N	Y	Y	N	N	N	N	N	N	N
2020-11-11	Emergency Department	64	M	Black, non-Hispanic	N	Y	N	N	N	N	N	N	N	N	N	N	Y	N	N	N	N	N	N	N	N	N	Y	N	N	N	N	N	N	N	N	N	NA	N	Y	N	N	Y	N	N	N	N	N	N	N
2020-11-11	Emergency Department	33	F	Black, non-Hispanic	Y	Y	U	N	Y	N	Y	Y	Y	Y	N	N	Y	Y	Y	Y	Y	Y	N	N	Y	Y	N	N	Y	Y	Y	N	N	N	N	N	NA	N	N	N	N	N	N	N	N	N	N	N	N
2020-11-12	Emergency Department	72	F	Black, non-Hispanic	N	N	N	N	N	N	N	N	N	N	N	N	N	N	N	N	N	N	N	N	N	N	N	N	N	N	N	N	N	N	N	N	NA	Y	Y	N	Y	Y	Y	Y	N	N	N	Y	N
2020-11-11	Emergency Department	62	F	Black, non-Hispanic	N	Y	Y	Y	N	N	N	N	N	N	N	N	N	N	N	N	N	N	N	N	N	N	N	N	N	N	N	N	N	N	N	N	NA	N	N	N	Y	Y	Y	N	N	N	N	N	N
2020-11-11	Emergency Department	75	M	Black, non-Hispanic	N	N	N	N	N	N	N	N	N	N	N	N	N	N	N	N	N	N	N	N	N	N	N	N	N	N	N	N	N	N	N	N	NA	N	N	N	Y	Y	N	N	N	N	N	N	N
2020-11-12	Emergency Department	72	M	Black, non-Hispanic	N	N	N	N	N	N	N	N	N	N	N	N	N	N	N	N	N	N	N	N	N	N	N	N	N	N	N	N	N	N	N	N	NA	N	N	N	Y	Y	N	N	N	N	N	Y	N
2020-11-12	Emergency Department	33	M	White, non-Hispanic	N	N	N	N	N	N	N	N	N	N	N	N	N	N	N	N	N	N	N	N	N	N	N	N	N	N	N	N	N	N	N	N	NA	N	N	N	N	N	N	N	N	N	N	N	Y
2020-11-12	Emergency Department	59	M	Black, non-Hispanic	N	N	N	N	N	N	N	N	N	N	N	N	N	N	N	N	N	N	N	N	N	N	N	N	N	N	N	N	N	N	N	N	NA	N	N	N	N	N	N	N	N	N	N	N	N
2020-11-13	Emergency Department	27	F	Black, non-Hispanic	N	Y	N	N	N	N	Y	Y	N	N	N	N	N	N	N	N	N	N	N	N	Y	Y	N	N	N	N	N	N	N	N	N	N	NA	N	N	N	N	N	N	N	N	N	N	N	N
2020-11-11	Emergency Department	56	M	Black, non-Hispanic	N	Y	U	N	Y	N	Y	Y	Y	Y	Y	N	Y	Y	Y	Y	Y	N	N	N	N	N	N	N	N	N	N	N	Y	N	N	N	NA	N	N	N	N	N	N	N	N	N	N	N	N
2020-11-11	Emergency Department	58	M	White, non-Hispanic	Y	Y	N	N	N	N	Y	N	Y	Y	Y	N	N	N	Y	N	Y	Y	Y	Y	N	N	N	N	N	N	N	N	Y	Y	Y	N	bleeding in anus (herpes)	N	Y	N	N	Y	N	N	N	N	N	N	N
2020-11-13	Emergency Department	66	F	White, non-Hispanic	N	N	N	N	N	N	N	N	N	N	N	N	N	N	N	N	N	N	N	N	N	N	N	N	N	N	N	N	N	N	N	N	NA	N	N	N	N	Y	N	N	N	N	N	N	Y
2020-11-13	Emergency Department	21	F	Black, non-Hispanic	N	Y	N	N	N	N	N	N	N	N	N	N	N	N	Y	N	N	N	N	N	Y	Y	N	N	N	N	N	N	N	N	Y	N	sweating	N	N	N	N	N	N	N	N	N	N	N	N
2020-11-13	Emergency Department	39	F	Black, non-Hispanic	N	Y	U	N	Y	N	Y	N	Y	N	Y	N	Y	N	Y	N	Y	N	Y	N	Y	N	Y	N	Y	N	Y	N	Y	N	N	N	NA	N	N	N	N	N	N	N	N	N	N	N	N
2020-11-12	Emergency Department	60	M	Black, non-Hispanic	N	N	N	N	N	N	N	N	N	N	N	N	N	N	N	N	N	N	N	N	N	N	N	N	N	N	N	N	N	N	N	N	NA	N	N	N	N	N	N	N	N	N	N	N	N
2020-11-11	Emergency Department	48	M	Black, non-Hispanic	N	Y	N	N	Y	Y	Y	Y	N	N	N	N	N	N	N	N	N	N	N	N	N	N	N	N	N	N	N	N	N	N	N	N	NA	N	Y	N	N	Y	N	N	N	N	N	N	Y
2020-11-11	Emergency Department	51	F	Black, non-Hispanic	Y	Y	N	N	Y	N	Y	Y	Y	Y	Y	N	N	N	Y	N	N	N	N	N	N	N	N	N	N	N	N	N	N	N	Y	N	chest pain with cough and with exercise	N	N	N	N	Y	N	N	N	N	N	N	N
2020-11-12	Emergency Department	55	M	Black, non-Hispanic	N	Y	N	N	N	N	Y	Y	Y	Y	Y	Y	N	N	N	N	Y	N	N	N	N	N	N	N	N	N	N	N	N	N	Y	N	light headed	N	N	N	Y	Y	Y	N	N	N	N	N	N
2020-11-12	Emergency Department	28	M	Black, non-Hispanic	Y	Y	U	N	Y	N	Y	Y	Y	Y	Y	N	N	N	N	N	Y	Y	N	N	Y	Y	Y	Y	N	N	N	N	Y	Y	Y	Y	chills, light headed, chest pain	N	N	N	N	N	N	N	N	N	N	N	N
2020-11-12	Emergency Department	38	M	Black, non-Hispanic	Y	Y	U	N	Y	Y	N	N	N	N	N	N	N	N	N	N	N	N	N	N	N	N	N	N	N	N	N	N	N	N	Y	Y	chills and sweating at night	N	N	N	N	N	N	N	N	N	N	N	N
2020-11-12	Emergency Department	49	F	Black, non-Hispanic	N	Y	N	N	N	N	N	N	Y	Y	N	N	Y	Y	N	N	N	N	N	N	N	N	N	N	N	N	N	N	N	N	N	N	NA	N	N	N	N	N	N	N	N	N	N	N	N
2020-11-12	Emergency Department	56	F	Black, non-Hispanic	N	N	N	N	N	N	N	N	N	N	N	N	N	N	N	N	N	N	N	N	N	N	N	N	N	N	N	N	N	N	N	N	NA	N	Y	Y	N	Y	N	Y	N	Y	N	N	N
2020-11-12	Emergency Department	57	F	Black, non-Hispanic	N	Y	N	N	N	N	Y	N	Y	Y	N	N	Y	Y	Y	N	N	N	N	N	Y	N	Y	Y	N	N	N	N	N	N	N	N	NA	N	N	N	Y	Y	N	N	N	N	N	N	N
2020-11-12	Emergency Department	56	F	Black, non-Hispanic	N	Y	U	N	N	N	Y	Y	Y	Y	Y	Y	Y	Y	Y	Y	N	N	Y	Y	N	N	Y	Y	Y	N	N	N	Y	N	N	N	NA	Y	Y	N	N	Y	Y	N	N	N	N	Y	N
2020-11-12	Emergency Department	68	M	Hispanic/Latino	N	Y	Y	N	Y	N	Y	N	N	N	N	N	N	N	Y	N	Y	N	N	N	N	N	Y	N	Y	N	Y	N	Y	N	N	N	NA	N	N	N	N	Y	N	N	N	N	N	N	N
2020-11-12	Emergency Department	29	M	Black, non-Hispanic	N	N	N	N	N	N	N	N	N	N	N	N	N	N	N	N	N	N	N	N	N	N	N	N	N	N	N	N	N	N	N	N	NA	N	N	N	N	N	N	N	N	N	N	N	N
2020-11-12	Emergency Department	53	M	Black, non-Hispanic	Y	Y	N	N	Y	Y	Y	Y	Y	Y	Y	Y	Y	Y	Y	Y	Y	Y	Y	Y	N	N	Y	Y	Y	N	Y	N	N	N	N	N	NA	N	N	N	N	N	N	N	N	N	N	N	N
2020-11-12	Emergency Department	44	F	Black, non-Hispanic	N	Y	N	N	Y	N	Y	N	Y	Y	Y	Y	Y	Y	N	N	N	N	N	N	N	N	N	N	N	N	N	N	N	N	N	N	NA	N	N	N	N	N	N	N	N	N	Y	N	N
2020-11-12	Emergency Department	56	M	Black, non-Hispanic	Y	Y	U	N	U	N	Y	Y	N	N	N	N	N	N	N	N	N	N	N	N	N	N	N	N	N	N	N	N	N	N	N	N	NA	N	N	N	N	N	N	N	N	N	N	N	N
2020-11-12	Emergency Department	74	M	Black, non-Hispanic	N	N	N	N	N	N	N	N	N	N	N	N	N	N	N	N	N	N	N	N	N	N	N	N	N	N	N	N	N	N	N	N	NA	N	N	N	N	N	N	N	N	N	N	N	N
2020-11-12	Emergency Department	73	M	Black, non-Hispanic	N	N	N	N	N	N	N	N	N	N	N	N	N	N	N	N	N	N	N	N	N	N	N	N	N	N	N	N	N	N	N	N	NA	Y	N	N	Y	Y	N	N	N	N	N	Y	N
2020-11-12	Emergency Department	57	F	Black, non-Hispanic	N	Y	U	N	Y	N	Y	Y	Y	Y	Y	Y	Y	Y	N	N	Y	Y	Y	Y	Y	N	Y	Y	Y	N	Y	N	Y	Y	Y	N	chills, dizziness	Y	Y	N	N	N	N	N	N	N	Y	N	Y
2020-11-12	Emergency Department	58	F	Unknown	N	Y	N	N	N	N	N	N	Y	Y	Y	Y	N	N	N	N	N	N	N	N	N	N	N	N	N	N	N	N	N	N	N	N	NA	N	N	N	Y	Y	N	N	N	N	N	N	Y
2020-11-12	Emergency Department	53	F	Black, non-Hispanic	N	Y	N	N	N	N	Y	N	Y	Y	Y	Y	Y	Y	Y	Y	Y	Y	Y	Y	N	N	N	N	N	N	N	N	N	N	N	N	NA	N	Y	N	Y	N	N	N	N	N	N	N	Y
2020-11-12	Emergency Department	33	M	Black, non-Hispanic	Y	Y	Y	Y	Y	Y	Y	Y	Y	Y	Y	Y	Y	Y	Y	N	Y	N	Y	N	N	N	Y	N	Y	N	Y	N	Y	N	N	N	NA	N	N	N	N	Unknown	N	N	N	N	N	N	N
2020-11-12	Emergency Department	66	F	Black, non-Hispanic	N	N	N	N	N	N	N	N	N	N	N	N	N	N	N	N	N	N	N	N	N	N	N	N	N	N	N	N	N	N	N	N	NA	N	Y	N	N	N	N	N	N	N	N	N
2020-11-13	Emergency Department	30	F	Black, non-Hispanic	N	Y	U	N	N	N	Y	Y	Y	Y	N	N	Y	N	Y	Y	N	N	N	N	Y	Y	Y	Y	N	N	Y	Y	Y	N	N	N	NA	N	N	N	N	N	N	N	N	N	N	N	N
2020-11-13	Emergency Department	37	M	Black, non-Hispanic	N	N	N	N	N	N	N	N	N	N	N	N	N	N	N	N	N	N	N	N	N	N	N	N	N	N	N	N	N	N	N	N	NA	N	N	N	N	N	N	N	N	N	N	N	N
2020-11-13	Emergency Department	60	M	Black, non-Hispanic	Y	Y	Y	Y	Y	Y	Y	Y	Y	Y	Y	Y	Y	Y	Y	N	N	N	N	N	Y	Y	Y	Y	Y	Y	Y	Y	N	N	N	N	NA	N	N	N	N	N	N	N	N	Y	N	N	Y
2020-11-13	Emergency Department	62	M	Black, non-Hispanic	N	N	N	N	N	N	N	N	N	N	N	N	N	N	N	N	N	N	N	N	N	N	N	N	N	N	N	N	N	N	N	N	NA	Y	Y	N	N	Y	Y	Y	N	N	N	N	N
2020-11-13	Emergency Department	41	F	Black, non-Hispanic	N	Y	U	N	N	N	Y	Y	Y	Y	Y	Y	Y	Y	Y	N	N	N	N	N	N	N	Y	Y	Y	Y	Y	Y	N	N	N	N	NA	N	N	N	N	N	N	N	N	N	N	N	N
2020-11-13	Emergency Department	62	F	Black, non-Hispanic	N	N	N	N	N	N	N	N	N	N	N	N	N	N	N	N	N	N	N	N	N	N	N	N	N	N	N	N	N	N	N	N	NA	N	Y	N	N	Y	N	N	N	N	N	N	N
2020-11-13	Emergency Department	66	M	Black, non-Hispanic	N	Y	N	N	N	N	N	N	Y	Y	N	N	Y	Y	N	N	N	N	N	N	N	N	N	N	Y	Y	Y	Y	N	N	N	N	NA	N	N	N	N	N	N	N	N	N	N	Unknown	N
2020-11-14	Emergency Department	18	F	White, non-Hispanic	N	Y	N	N	N	N	Y	Y	Y	Y	Y	Y	Y	Y	Y	Y	Y	Y	Y	N	Y	Y	Y	Y	Y	Y	Y	Y	Y	Y	N	N	NA	N		N	N	N	N	N	N	N	N	N	N
2020-11-14	Emergency Department	34	M	Black, non-Hispanic	N	Y	Y	Y	Y	Y	Y	Y	Y	N	Y	Y	Y	Y	N	N	N	N	N	N	Y	Y	Y	N	Y	N	Y	N	Y	N	N	N	NA	N	Y	N	N	N	N	N	N	Y	N	N	N
2020-11-14	Emergency Department	19	M	White, non-Hispanic	N	Y	Y	N	Y	Y	Y	Y	N	N	Y	Y	Y	Y	Y	Y	Y	Y	N	N	Y	Y	Y	Y	N	N	N	N	N	N	N	N	NA	N	N	N	N	N	N	N	N	N	N	N	N
2020-11-14	Emergency Department	44	F	Black, non-Hispanic	N	Y	N	N	Y	N	Y	N	Y	Y	Y	Y	Y	Y	Y	Y	Y	Y	N	N	Y	N	N	N	Y	Y	Y	N	Y	Y	N	N	NA	N	N	N	N	N	N	N	N	N	N	N	N
2020-11-14	Emergency Department	67	M	Black, non-Hispanic	N	N	N	N	N	N	N	N	N	N	N	N	N	N	N	N	N	N	N	N	N	N	N	N	N	N	N	N	N	N	N	N	NA	N	N	N	N	Y	N	N	Y	N	N	Y	N
2020-11-14	Emergency Department	30	M	Black, non-Hispanic	N	Y	N	N	Y	Y	Y	Y	N	N	Y	N	Y	N	Y	Y	N	N	N	N	N	N	N	N	N	N	N	N	N	N	N	N	NA	N	N	N	N	N	N	N	N	N	N	N	N
2020-11-14	Emergency Department	36	M	Black, non-Hispanic	N	N	N	N	N	N	N	N	N	N	N	N	N	N	N	N	N	N	N	N	N	N	N	N	N	N	N	N	N	N	N	N	NA	N	N	N	N	Y	Y	N	N	N	N	N	N
2020-11-14	Emergency Department	56	M	Black, non-Hispanic	N	N	N	N	N	N	N	N	N	N	N	N	N	N	N	N	N	N	N	N	N	N	N	N	N	N	N	N	N	N	N	N	NA	N	N	N	N	Y	N	N	N	N	N	N	N
2020-11-13	Emergency Department	64	M	Black, non-Hispanic	N	Y	N	N	N	N	N	N	Y	Y	N	N	N	N	N	N	N	N	N	N	N	N	Y	N	N	N	N	N	N	N	N	N	NA	Y	N	N	N	N	N	N	N	N	N	N	N
2020-11-13	Emergency Department	37	F	Black, non-Hispanic	N	Y	Y	Y	Y	N	N	N	N	N	N	N	Y	Y	Y	Y	N	N	N	N	N	N	N	N	N	N	N	N	N	N	N	N	NA	N	N	N	N	N	N	N	N	N	N	N	N
2020-11-13	Emergency Department	36	F	Black, non-Hispanic	Y	Y	N	N	N	N	Y	Y	N	N	Y	N	N	N	N	N	N	N	N	N	Y	Y	Y	N	N	N	N	N	N	N	N	N	NA	N	N	N	N	N	N	N	N	N	N	N	N
2020-11-13	Emergency Department	58	M	White, non-Hispanic	N	Y	N	N	Y	Y	N	N	Y	Y	Y	Y	Y	Y	Y	Y	U	N	U	N	N	N	Y	N	Y	N	N	N	Y	Y	Y	N	blood in stool	N		Unknown	N	Y	N	N	N	N	Y	N	N
2020-11-13	Emergency Department	41	M	Black, non-Hispanic	N	Y	N	N	N	N	N	N	N	N	N	N	N	N	N	N	N	N	N	N	N	N	N	N	Y	N	Y	N	N	N	N	N	NA	N	N	N	N	N	N	N	N	N	N	N	N
2020-11-13	Emergency Department	68	F	Black, non-Hispanic	N	Y	N	N	N	N	Y	Y	Y	Y	Y	N	Y	Y	Y	N	N	N	N	N	N	N	N	N	Y	N	N	N	N	N	N	N	NA	N	N	N	N	Y	N	N	N	N	N	N	N
2020-11-13	Emergency Department	61	M	Black, non-Hispanic	N	Y	N	N	N	N	N	N	Y	Y	N	N	N	N	N	N	N	N	N	N	N	N	N	N	N	N	N	N	N	N	N	N	NA	N	N	N	N	Y	N	N	Y	N	N	N	N
2020-11-13	Emergency Department	64	M	Black, non-Hispanic	N	Y	N	N	N	N	Y	Y	Y	Y	Y	Y	N	N	N	N	N	N	N	N	Y	Y	Y	Y	Y	Y	N	N	N	N	N	N	NA	N	N	N	Y	N	N	N	N	N	N	N	N
2020-11-13	Emergency Department	59	F	Black, non-Hispanic	N	Y	N	N	N	N	N	N	Y	Y	N	N	N	N	N	N	N	N	N	N	N	N	N	N	N	N	N	N	N	N	N	N	NA
2020-11-13	Emergency Department	52	M	Black, non-Hispanic	N	Y	N	N	N	N	N	N	Y	Y	N	N	N	N	Y	Y	N	N	N	N	N	N	N	N	N	N	N	N	N	N	N	N	NA	N	N	N	N	N	N	N	N	Y	Y	N	N
2020-11-13	Emergency Department	67	F	Black, non-Hispanic	N	Y	N	N	Y	Y	Y	Y	Y	N	Y	Y	Y	Y	Y	N	N	N	N	N	N	N	Y	N	Y	N	N	N	Y	N	N	N	NA	N	N	N	N	N	N	N	N	N	N	N	N
2020-11-13	Emergency Department	63	F	Black, non-Hispanic	N	N	N	N	N	N	N	N	N	N	N	N	N	N	N	N	N	N	N	N	N	N	N	N	N	N	N	N	N	N	N	N	NA	N	Y	N	N	Y	Y	N	N	N	N	Y	N
2020-11-13	Emergency Department	55	M	Black, non-Hispanic	N	N	N	N	N	N	N	N	N	N	N	N	N	N	N	N	N	N	N	N	N	N	N	N	N	N	N	N	N	N	N	N	NA	N	N	N	N	N	N	N	N	Y	N	N	Y
2020-11-13	Emergency Department	44	M	Asian, non-Hispanic	N	Y	U	N	N	N	N	N	N	N	N	N	N	N	Y	Y	N	N	N	N	N	N	Y	Y	N	N	N	N	N	N	Y	Y	cold	N	N	N	Y	N	N	N	N	N	N	N	N
2020-11-16	Emergency Department	54	M	Black, non-Hispanic	N	Y	N	N	N	N	Y	Y	Y	Y	Y	Y	N	N	N	N	N	N	N	N	N	N	N	N	N	N	N	N	N	N	N	N	NA	Y	Y	N	Y	Y	Unknown	N	N	N	N	N	N
2020-11-16	Emergency Department	50	M	Black, non-Hispanic	N	Y	U	N	Y	N	Y	Y	N	N	N	N	Y	Y	Y	Y	Y	Y	N	N	N	N	N	N	N	N	N	N	N	N	N	N	NA	N	N	N	N	Y	N	N	N	N	N	N	N
2020-11-16	Emergency Department	47	M	Black, non-Hispanic	Y	Y	N	N	Y	Y	Y	Y	Y	Y	Y	Y	Y	Y	N	N	N	N	N	N	N	N	Y	N	Y	Y	N	N	U	N	Y	N	Lower back pain	N	N	N	N	Y	N	N	N	N	N	N	N
2020-11-16	Emergency Department	35	M	Black, non-Hispanic	N	Y	N	N	N	N	Y	Y	Y	Y	Y	Y	N	N	N	N	N	N	N	N	N	N	N	N	N	N	N	N	N	N	N	N	NA	N	Y	N	N	Y	N	N	N	N	N	N	N
2020-11-16	Emergency Department	55	M	Black, non-Hispanic	N	N	N	N	N	N	N	N	N	N	N	N	N	N	N	N	N	N	N	N	N	N	N	N	N	N	N	N	N	N	N	N	NA	N	N	N	N	N	N	N	N	N	Y	N	N
2020-09-04	Emergency Department			Unknown			N	N	N	N	N	N	N	N	N	N	N	N	N	N	N	N	N	N	N	N	N	N	N	N	N	N	N	N	N	N	NA
2020-11-16	Emergency Department	54	M	Black, non-Hispanic	N	Y	N	N	N	N	Y	Y	Y	N	Y	N	N	N	N	N	N	N	N	N	N	N	N	N	N	N	N	N	N	N	N	N	NA	N	Y	N	Y	Y	N	N	N	N	N	N	N
2020-11-16	Emergency Department	55	M	Black, non-Hispanic	N	Y	N	N	N	N	Y	N	Y	N	Y	N	N	N	Y	N	N	N	N	N	N	N	Y	N	N	N	N	N	N	N	N	N	NA	Y	Y	Y	Y	Y	Y	N	N	N	N	N	N
2020-11-16	Emergency Department	65	M	White, non-Hispanic	N	Y	N	N	N	N	N	N	Y	N	N	N	N	N	N	N	N	N	N	N	N	N	N	N	N	N	N	N	N	N	N	N	NA	N	N	N	N	Y	N	N	N	N	N	N	N
2020-11-16	Emergency Department	47	M	Black, non-Hispanic	N	N	N	N	N	N	N	N	N	N	N	N	N	N	N	N	N	N	N	N	N	N	N	N	N	N	N	N	N	N	N	N	NA	N	N	N	Y	Y	N	N	N	N	N	N	N
2020-11-16	Emergency Department	59	M	Black, non-Hispanic	N	Y	N	N	Y	N	Y	Y	N	N	Y	Y	N	N	N	N	N	N	N	N	N	Y	Y	N	Y	N	N	N	Y	N	N	N	NA	N	N	N	N	N	N	N	N	N	N	N	N
2020-11-16	Emergency Department	36	F	Black, non-Hispanic	N	Y	N	N	Y	Y	Y	N	Y	Y	Y	Y	Y	Y	Y	N	N	N	Y	Y	Y	N	Y	Y	N	N	N	N	N	N	N	N	NA	N	N	N	N	Y	N	N	N	N	N	N	N
2020-11-16	Emergency Department	62	M	Black, non-Hispanic	N	N	N	N	N	N	N	N	N	N	N	N	N	N	N	N	N	N	N	N	N	N	N	N	N	N	N	N	N	N	N	N	NA	N	N	N	N	Y	N	N	N	N	N	N	N
2020-11-16	Emergency Department	47	M	White, non-Hispanic	N	N	N	N	N	N	N	N	N	N	N	N	N	N	N	N	N	N	N	N	N	N	N	N	N	N	N	N	N	N	N	N	NA	N	N	N	N	N	N	N	N	N	N	N	N
2020-11-16	Emergency Department	52	F	Black, non-Hispanic	Y	Y	Y	N	Y	N	Y	Y	Y	Y	Y	Y	Y	Y	Y	N	Y	Y	Y	Y	Y	Y	Y	Y	N	N	N	N	Y	N	N	N	NA	N	N	N	N	Y	N	N	N	N	Y	N	N
2020-11-16	Emergency Department	30	M	Black, non-Hispanic	Y	Y	U	N	N	N	Y	Y	Y	Y	Y	Y	Y	Y	N	N	N	N	Y	Y	N	N	Y	Y	N	N	N	N	N	N	Y	N	chills and sweating	N	N	N	N	N	N	N	N	N	N	N	N
2020-11-16	Emergency Department	64	M	Black, non-Hispanic	N	N	N	N	N	N	N	N	N	N	N	N	N	N	N	N	N	N	N	N	N	N	N	N	N	N	N	N	N	N	N	N	NA	N	N	N	N	Y	N	N	N	N	N	N	N
2020-11-16	Emergency Department	59	M	White, non-Hispanic	N	Y	N	N	N	N	Y	N	N	N	Y	Y	N	N	N	N	N	N	N	N	Y	N	N	N	N	N	N	N	Y	Y	N	N	NA	N	N	N	Y	Y	N	N	N	N	N	N	N
2020-11-16	Emergency Department	23	F	Black, non-Hispanic	N	N	N	N	N	N	N	N	N	N	N	N	N	N	N	N	N	N	N	N	N	N	N	N	N	N	N	N	N	N	N	N	NA	N	N	N	N	N	N	N	N	N	N	N	N
2020-11-16	Emergency Department	37	M	Black, non-Hispanic	N	Y	U	N	N	N	Y	Y	Y	Y	Y	Y	Y	Y	Y	Y	N	N	N	N	N	N	Y	Y	Y	N	Y	N	Y	Y	Y	Y	Chills	N	Y	N	N	N	N	N	N	N	N	N	N
2020-11-16	Emergency Department	53	M	Black, non-Hispanic	N	Y	U	N	N	N	Y	N	Y	Y	Y	Y	N	N	N	N	Y	Y	N	N	Y	Y	Y	Y	N	N	N	N	N	N	Y	Y	No appetite, sweating	N	Y	N	Y	Y	N	N	N	Y	N	N	N
2020-11-16	Emergency Department	60	M	Black, non-Hispanic	N	Y	N	N	Y	N	Y	Y	Y	N	Y	Y	Y	N	Y	Y	Y	Y	Y	Y	N	N	Y	Y	Y	Y	Y	Y	Y	Y	N	N	NA	N	N	N	Y	Y	N	N	N	Y	N	N	N
2020-11-16	Emergency Department	31	M	Black, non-Hispanic	N	Y	U	N	N	N	N	N	Y	Y	N	N	N	N	Y	Y	N	N	N	N	N	N	N	N	N	N	Y	Y	Y	Y	N	N	NA	N	N	N	Y	Y	N	N	N	N	N	N	N
2020-11-17	Emergency Department	70	F	Black, non-Hispanic	N	Y	N	N	Y	N	Y	Y	Y	Y	Y	Y	Y	Y	N	N	N	N	N	N	N	N	Y	N	N	N	N	N	N	N	N	N	NA	N	N	N	Y	Y	Y	N	N	N	N	N	N
2020-11-17	Emergency Department	69	F	Black, non-Hispanic	N	Y	N	N	Y	N	Y	N	Y	Y	N	N	Y	N	N	N	N	N	N	N	Y	N	Y	Y	N	N	N	N	N	N	N	N	NA	N	N	N	Y	Y	N	N	N	N	N	N	N
2020-11-17	Emergency Department	51	M	Black, non-Hispanic	N	Y	U	N	Y	Y	N	N	Y	N	Y	Y	Y	Y	Y	Y	N	N	N	N	N	N	Y	Y	Y	Y	Y	Y	Y	Y	N	N	NA	N	N	N	N	Y	N	N	Y	Y	N	N	N
2020-11-17	Emergency Department	24	M	Black, non-Hispanic	N	N	N	N	N	N	N	N	N	N	N	N	N	N	N	N	N	N	N	N	N	N	N	N	N	N	N	N	N	N	N	N	NA	N	N	N	N	N	N	N	N	N	N	N	N
2020-11-17	Emergency Department	61	F	Black, non-Hispanic	N	N	N	N	N	N	N	N	N	N	N	N	N	N	N	N	N	N	N	N	N	N	N	N	N	N	N	N	N	N	N	N	NA	N	N	N	N	N	N	N	N	N	N	N	N
2020-11-17	Emergency Department	22	M	Black, non-Hispanic	N	Y	Y	N	Y	N	N	N	N	N	N	N	N	N	Y	N	N	N	N	N	Y	N	Y	Y	N	N	N	N	N	N	N	N	NA	N	N	N	N	N	N	N	N	N	N	N	N
2020-11-17	Emergency Department	70	M	Black, non-Hispanic	Y	Y	N	N	N	N	Y	N	Y	N	Y	Y	N	N	N	N	N	N	N	N	N	N	Y	Y	Y	N	N	N	Y	N	N	N	NA	N	N	N	Y	Y	N	N	N	N	N	N	N
2020-11-17	Emergency Department	65	F	Black, non-Hispanic	N	N	N	N	N	N	N	N	N	N	N	N	N	N	N	N	N	N	N	N	N	N	N	N	N	N	N	N	N	N	N	N	NA	Y	N	N	Y	Y	N	N	N	N	N	N	N
2020-11-17	Emergency Department	56	M	Black, non-Hispanic	N	N	N	N	N	N	N	N	N	N	N	N	N	N	N	N	N	N	N	N	N	N	N	N	N	N	N	N	N	N	N	N	NA	N	N	N	N	Y	Y	N	N	N	N	N	N
2020-11-17	Emergency Department	29	M	Black, non-Hispanic	N	Y	N	N	N	N	N	N	N	N	N	N	N	N	N	N	Y	Y	N	N	N	N	N	N	N	N	N	N	Y	Y	N	N	NA	N	Y	N	N	Y	N	Unknown	Y	N	N	N	N
2020-11-17	Emergency Department	49	M	Asian, non-Hispanic	N	N	N	N	N	N	N	N	N	N	N	N	N	N	N	N	N	N	N	N	N	N	N	N	N	N	N	N	N	N	N	N	NA	N	N	N	N	N	N	N	N	N	N	N	N
2020-11-17	Emergency Department	49	F	Black, non-Hispanic	N	N	N	N	N	N	N	N	N	N	N	N	N	N	N	N	N	N	N	N	N	N	N	N	N	N	N	N	N	N	N	N	NA	N	N	N	N	N	N	N	N	N	N	N	N
2020-11-17	Emergency Department	57	M	White, non-Hispanic	N	Y	N	N	N	N	N	N	N	N	N	N	N	N	N	N	N	N	N	N	N	N	N	N	N	N	Y	Y	Y	Y	N	N	NA	N	N	N	Y	N	N	N	N	N	N	Y	N
2020-11-17	Emergency Department	28	F	Black, non-Hispanic	N	Y	N	N	Y	Y	Y	Y	N	N	Y	Y	Y	Y	Y	Y	N	N	N	N	Y	Y	Y	Y	N	N	N	N	Y	N	N	N	NA	N	N	N	N	N	N	N	N	N	N	N	N
2020-11-17	Emergency Department	54	F	Black, non-Hispanic	N	Y	N	N	N	N	Y	N	N	N	N	N	N	N	N	N	N	N	N	N	N	N	Y	N	N	N	N	N	N	N	N	N	NA	Y	Y	N	Y	Y	Y	Unknown	N	N	N	N	N
2020-11-17	Emergency Department	65	M	Black, non-Hispanic	N	N	N	N	N	N	N	N	N	N	N	N	N	N	N	N	N	N	N	N	N	N	N	N	N	N	N	N	N	N	N	N	NA	N	N	N	N	N	N	N	N	N	N	Y	N
2020-11-17	Emergency Department	19	F	Black, non-Hispanic	N	N	N	N	N	N	N	N	N	N	N	N	N	N	N	N	N	N	N	N	N	N	N	N	N	N	N	N	N	N	N	N	NA	N	Y	N	N	N	N	N	N	N	N	N	Y
2020-11-18	Emergency Department	40	M	Black, non-Hispanic	N	Y	Y	N	Y	N	Y	Y	N	N	Y	Y	Y	Y	Y	Y	Y	Y	Y	Y	N	N	Y	Y	N	N	N	N	N	N	N	N	NA	N	N	N	N	N	N	N	N	N	N	N	N
2020-11-18	Emergency Department	22	F	Black, non-Hispanic	N	Y	N	N	N	N	Y	Y	N	N	Y	Y	N	N	Y	N	N	N	Y	N	Y	Y	Y	N	Y	N	N	N	N	N	Y	N	chest pain	N	N	N	N	N	N	N	N	N	N	N	N
2020-11-18	Emergency Department	29	M	Black, non-Hispanic	N	Y	Y	Y	Y	Y	Y	Y	N	N	Y	Y	Y	Y	N	N	N	N	N	N	N	N	N	N	Y	Y	N	N	Y	Y	N	N	NA	N	Y	N	N	N	N	N	N	N	N	N	N
2020-11-18	Emergency Department	61	M	Black, non-Hispanic	Y	Y	N	N	N	N	Y	N	Y	N	N	N	Y	Y	N	N	N	N	N	N	N	N	Y	Y	N	N	N	N	N	N	N	N	NA	N	N	N	Y	Y	N	N	Y	N	Y	N	N
2020-11-18	Emergency Department	57	M	Black, non-Hispanic	Y	Y	N	N	N	N	N	N	N	N	N	N	N	N	N	N	N	N	N	N	Y	N	N	N	N	N	N	N	N	N	N	N	NA	N	N	N	Y	Y	N	N	N	N	N	N	N
2020-11-18	Emergency Department	52	F	White, non-Hispanic	Y	Y	Y	N	N	N	Y	Y	N	N	Y	Y	Y	Y	Y	Y	N	N	N	N	N	N	Y	Y	Y	Y	N	N	Y	N	N	N	NA	N	N	N	N	N	N	N	N	N	N	N	N
2020-11-17	Emergency Department	32	M	Black, non-Hispanic	N	N	N	N	N	N	N	N	N	N	N	N	N	N	N	N	N	N	N	N	N	N	N	N	N	N	N	N	N	N	N	N	NA	N	N	Y	Y	Y	Y	Y	N	N	N	N	N
2020-11-17	Emergency Department	60	M	Hispanic/Latino	N	Y	U	N	Y	Y	Y	Y	N	N	Y	Y	Y	Y	Y	Y	N	N	N	N	Y	N	N	N	N	N	N	N	Y	N	N	N	NA	N	N	N	N	N	N	N	N	Y	N	N	N
2020-11-17	Emergency Department	80	F	Black, non-Hispanic	N	Y	N	N	N	N	Y	N	N	N	Y	Y	Y	Y	N	N	N	N	N	N	N	N	Y	N	N	N	N	N	N	N	N	N	NA	N	N	N	N	Y	N	N	N	N	N	N	N
2020-11-18	Emergency Department	59	F	Black, non-Hispanic	N	Y	N	N	N	N	N	N	Y	N	N	N	N	N	N	N	N	N	N	N	N	N	N	N	N	N	N	N	N	N	Y	N	chest pain	N	N	N	Y	N	Y	N	N	N	N	N	Y
2020-11-18	Emergency Department	66	F	Hispanic/Latino	N	Y	N	N	N	N	Y	Y	Y	Y	N	N	N	N	N	N	N	N	N	N	N	N	N	N	N	N	N	N	N	N	N	N	NA	Y	Y	N	Y	Y	Y	N	N	N	N	N	N
2020-11-18	Emergency Department	42	M	Black, non-Hispanic	Y	N	N	N	N	N	N	N	N	N	N	N	N	N	N	N	N	N	N	N	N	N	N	N	N	N	N	N	N	N	N	N	NA	N	N	N	N	N	N	N	N	Y	Y	N	N
2020-11-18	Emergency Department	50	F	White, non-Hispanic	N	Y	N	N	N	N	N	N	N	N	N	N	N	N	N	N	N	N	N	N	N	N	Y	N	N	N	N	N	N	N	N	N	NA	N	N	N	Y	Y	N	N	N	N	N	Y	N
2020-11-18	Emergency Department	53	M	Black, non-Hispanic	N	Y	N	N	N	N	Y	N	Y	N	N	N	N	N	N	N	N	N	N	N	N	N	N	N	N	N	N	N	N	N	N	N	NA	N	N	N	N	N	N	N	N	N	N	N	N
2020-11-18	Emergency Department	42	M	White, non-Hispanic	Y	Y	N	N	Y	N	Y	N	Y	Y	Y	Y	Y	Y	Y	N	N	N	N	N	N	Y	Y	N	N	N	N	N	Y	Y	Y	Y	fell b/c of dizzyness	Unknown		N	Unknown	Y	Unknown	Unknown	Unknown	N	Y	Unknown	Y
2020-11-18	Emergency Department	49	F	Black, non-Hispanic	N	N	N	N	N	N	N	N	N	N	N	N	N	N	N	N	N	N	N	N	N	N	N	N	N	N	N	N	N	N	N	N	NA	N	N	N	N	Y	N	N	N	N	N	N	N
2020-11-18	Emergency Department	26	F	Black, non-Hispanic	N	Y	N	N	N	N	Y	Y	N	N	N	N	N	N	N	N	N	N	Y	Y	N	N	N	N	N	N	N	N	N	N	N	N	NA	N	N	N	N	N	N	N	N	N	N	N	N
2020-11-18	Emergency Department	27	M	Black, non-Hispanic	N	N	N	N	N	N	N	N	N	N	N	N	N	N	N	N	N	N	N	N	N	N	N	N	N	N	N	N	N	N	N	N	NA	N	N	N	N	N	N	N	N	N	N	N	Y
2020-11-18	Emergency Department	41	F	Black, non-Hispanic	N	N	N	N	N	N	N	N	N	N	N	N	N	N	N	N	N	N	N	N	N	N	N	N	N	N	N	N	N	N	N	N	NA	N	N	N	Y	Y	Y	N	N	N	N	Y	N
2020-11-19	Emergency Department	52	M	Black, non-Hispanic	N	N	N	N	N	N	N	N	N	N	N	N	N	N	N	N	N	N	N	N	N	N	N	N	N	N	N	N	N	N	N	N	NA	N	N	N	N	N	N	N	N	N	N	N	N
2020-11-19	Emergency Department	52	M	Black, non-Hispanic	N	Y	Y	N	Y	Y	Y	Y	N	N	Y	Y	Y	Y	Y	Y	N	N	N	N	N	N	N	N	N	N	N	N	N	N	Y	N	loss of appetite	N	N	N	N	N	N	N	N	N	N	N	N
2020-11-19	Emergency Department	53	M	Black, non-Hispanic	N	N	N	N	N	N	N	N	N	N	N	N	N	N	N	N	N	N	N	N	N	N	N	N	N	N	N	N	N	N	N	N	NA	N	N	N	N	Y	N	N	N	N	N	N	N
2020-11-19	Emergency Department	75	F	Black, non-Hispanic	N	Y	N	N	N	N	Y	Y	Y	Y	N	N	N	N	N	N	N	N	N	N	N	N	Y	Y	N	N	N	N	N	N	N	N	NA	Unknown	Y	N	N	Y	Y	N	N	N	N	N	N
2020-11-19	Emergency Department	42	F	Black, non-Hispanic	N	N	N	N	N	N	N	N	N	N	N	N	N	N	N	N	N	N	N	N	N	N	N	N	N	N	N	N	N	N	N	N	NA	N	N	N	N	N	N	N	N	N	N	N	N
2020-11-19	Emergency Department	27	F	Black, non-Hispanic	N	Y	Y	N	Y	N	Y	Y	Y	Y	Y	Y	Y	Y	N	N	N	N	N	N	Y	Y	N	N	Y	Y	N	N	N	N	Y	N	burning in stomach, burning in kidneys, back pain, chest pain	N	N	N	N	N	N	N	N	N	N	N	N
2020-11-19	Emergency Department	49	M	Black, non-Hispanic	N	N	N	N	N	N	N	N	N	N	N	N	N	N	N	N	N	N	N	N	N	N	N	N	N	N	N	N	N	N	N	N	NA	N	N	N	Y	N	N	N	N	N	N	N	N
2020-11-19	Emergency Department	22	F	Black, non-Hispanic	N	Y	Y	N	Y	Y	N	N	N	N	Y	Y	Y	N	Y	Y	Y	Y	Y	Y	N	N	N	N	N	N	N	N	N	N	Y	N	burning in nose	N	N	N	N	N	N	N	N	N	N	N	N
2020-11-19	Emergency Department	68	F	White, non-Hispanic	N	N	N	N	N	N	N	N	N	N	N	N	N	N	N	N	N	N	N	N	N	N	N	N	N	N	N	N	N	N	N	N	NA	N	N	N	Y	N	N	N	N	N	N	N	N
2020-11-19	Emergency Department	54	M	White, non-Hispanic	N	Y	N	N	N	N	Y	Y	N	N	N	N	N	N	N	N	N	N	N	N	Y	N	Y	N	N	N	N	N	N	N	N	N	NA	N	N	N	N	Y	N	N	N	N	N	N	N
2020-11-19	Emergency Department	39	F	Black, non-Hispanic	Y	Y	Y	N	N	N	Y	N	Y	N	Y	N	Y	N	Y	N	N	N	N	N	N	N	Y	N	N	N	N	N	N	N	N	N	NA	N	N	N	N	Y	N	N	Y		N	N	N
2020-11-19	Emergency Department	48	F	Black, non-Hispanic	N	Y	N	N	N	N	N	N	N	N	Y	Y	N	N	N	N	N	N	N	N	N	N	N	N	Y	Y	N	N	N	N	N	N	NA	N	N	N	Y	Y	N	N	N	Y	N	N	Y
2020-11-20	Emergency Department	65	F	White, non-Hispanic	N	N	N	N	N	N	N	N	N	N	N	N	N	N	N	N	N	N	N	N	N	N	N	N	N	N	N	N	N	N	N	N	NA	N	N	N	N	N	N	N	N	N	N	N	N
2020-11-20	Emergency Department	61	M	Black, non-Hispanic	Y	N	N	N	N	N	N	N	N	N	N	N	N	N	N	N	N	N	N	N	N	N	N	N	N	N	N	N	N	N	N	N	NA	N	N	N	Y	Y	Unknown	N	Y	N	Y	N	N
2020-11-20	Emergency Department	56	F	Black, non-Hispanic	Y	Y	N	N	Y	Y	Y	N	N	N	Y	Y	Y	Y	N	N	N	N	N	N	N	N	N	N	Y	Y	Y	Y	Y	Y	N	N	NA	N	Y	N	N	Y	N	N	N	N	N	N	N
2020-11-20	Emergency Department	53	M	Black, non-Hispanic	Y	Y	Y	Y	Y	Y	Y	Y	N	N	N	N	Y	N	Y	N	N	N	N	N	N	N	N	N	N	N	N	N	N	N	Y	N	mucus discharge	N	Y	N	N	N	N	N	N	N	N	N	N
2020-11-20	Emergency Department	63	F	Black, non-Hispanic	N	Y	N	N	N	N	Y	Y	Y	Y	N	N	N	N	N	N	N	N	N	N	Y	N	Y	N	N	N	N	N	N	N	N	N	NA	Y	N	N	N	Y	Y	N	N	N	N	N	N
2020-11-20	Emergency Department	32	M	Black, non-Hispanic	Y	Y	N	N	N	N	N	N	N	N	N	N	N	N	N	N	N	N	N	N	N	N	Y	Y	N	N	N	N	N	N	N	N	NA	N	N	N	N	Y	Y	Y	N	N	N	N	Y
2020-11-20	Emergency Department	59	F	Hispanic/Latino	N	N	N	N	N	N	N	N	N	N	N	N	N	N	N	N	N	N	N	N	N	N	N	N	N	N	N	N	N	N	N	N	NA	N	N	N	N	N	N	N	N	N	N	N	N
2020-11-20	Emergency Department	65	F	Black, non-Hispanic	N	Y	N	N	N	N	Y	Y	N	N	N	N	N	N	N	N	N	N	N	N	Y	Y	N	N	N	N	N	N	N	N	Y	N	Suffers from TMJ (temporomandibular joint disorder)	N	N	N	N	Y	N	Y	N	N	Y	N	N
2020-11-20	Emergency Department	48	F	Black, non-Hispanic	N	Y	N	N	N	N	Y	N	N	N	N	N	Y	Y	N	N	N	N	N	N	Y	N	Y	N	Y	N	N	N	N	N	N	N	NA	N	N	N	N	N	N	N	N	N	N	N	N
2020-11-20	Emergency Department	53	M	Black, non-Hispanic	N	Y	N	N	N	N	N	N	N	N	Y	Y	N	N	Y	Y	N	N	N	N	N	N	N	N	N	N	N	N	N	N	N	N	NA	N	N	N	Y	Y	N	N	N	N	N	N	N
2020-11-20	Emergency Department	30	M	Black, non-Hispanic	N	Y	N	N	N	N	Y	Y	Y	Y	Y	N	N	N	N	N	N	N	N	N	N	N	N	N	Y	Y	Y	Y	Y	Y	N	N	NA	Y	Y	N	N	Y	Y	Y	N	N	N	N	Y
2020-11-23	Emergency Department	21	F	Black, non-Hispanic	Y	Y	Y	Y	Y	N	Y	N	Y	N	Y	N	Y	N	N	N	N	N	N	N	N	N	Y	N	N	N	N	N	N	N	N	N	NA	N	Y	N	N	N	N	N	N	N	N	N	N
2020-11-23	Emergency Department	36	M	Black, non-Hispanic	N	N	N	N	N	N	N	N	N	N	N	N	N	N	N	N	N	N	N	N	N	N	N	N	N	N	N	N	N	N	N	N	NA	N	Y	N	N	N	N	N	N	N	N	N	N
2020-11-20	Emergency Department	70	F	Black, non-Hispanic	N	Y	N	N	N	N	N	N	Y	Y	Y	Y	Y	Y	Y	Y	Y	Y	N	N	N	N	N	N	N	N	N	N	Y	N	N	N	NA	N	Y	N	Y	Y	Y	Y	N	N	Y	N	N
2020-11-23	Emergency Department	56	M	Black, non-Hispanic	N	Y	Y	Y	Y	N	Y	N	Y	N	Y	N	Y	N	N	N	N	N	N	N	N	N	N	N	N	N	N	N	N	N	N	N	NA	N	Y	N	Y	Y	N	N	N	N	N	N	N
2020-11-23	Emergency Department	52	M	White, non-Hispanic	N	Y	N	N	N	N	Y	Y	Y	Y	N	N	Y	Y	Y	Y	N	N	N	N	N	N	Y	Y	Y	N	N	N	Y	N	U	N	NA	N	N	N	Y	N	N	N	N	N	Y	N	N
2020-11-23	Emergency Department	56	M	Black, non-Hispanic	N	N	N	N	N	N	N	N	N	N	N	N	N	N	N	N	N	N	N	N	N	N	N	N	N	N	N	N	N	N	N	N	NA	N	Y	N	N	Y	N	N	N	N	N	N	N
2020-11-23	Emergency Department	53	M	Hispanic/Latino	N	Y	N	N	N	N	N	N	Y	Y	Y	Y	N	N	Y	N	N	N	N	N	N	N	N	N	N	N	N	N	N	N	N	N	NA	N	N	N	Y	Y	N	Y	Y	N	N	N	N
2020-11-23	Emergency Department	58	M	Black, non-Hispanic	N	N	N	N	N	N	N	N	N	N	N	N	N	N	N	N	N	N	N	N	N	N	N	N	N	N	N	N	N	N	N	N	NA	N	N	N	Y	Y	N	Y	N	N	N	N	N
2020-11-23	Emergency Department	56	F	Black, non-Hispanic	N	Y	N	N	Y	Y	Y	Y	N	N	N	N	Y	Y	Y	Y	N	N	Y	Y	N	N	N	N	Y	Y	N	N	Y	Y	N	N	NA	N	N	N	Y	Y	N	N	N	N	N	N	N
2020-11-23	Emergency Department	55	M	White, non-Hispanic	N	N	N	N	N	N	N	N	N	N	N	N	N	N	N	N	N	N	N	N	N	N	N	N	N	N	N	N	N	N	N	N	NA	N	N	N	N	Y	N	N	Y	Y	Y	N	Y
2020-11-23	Emergency Department	23	F	Black, non-Hispanic	N	Y	N	N	N	N	N	N	Y	Y	Y	Y	Y	Y	N	N	N	N	N	N	N	N	N	N	Y	Y	Y	Y	N	N	N	N	NA	N	N	N	N	N	N	N	N	N	N	N	N
2020-11-23	Emergency Department	53	F	Black, non-Hispanic	N	Y	N	N	Y	N	Y	N	Y	N	N	N	N	N	N	N	N	N	N	N	N	N	N	N	N	N	N	N	N	N	N	N	NA	Y	N	N	N	Y	N	N	N	Y	N	N	Y
2020-11-23	Emergency Department	58	M	Black, non-Hispanic	N	Y	N	N	N	N	N	N	Y	N	Y	N	Y	Y	Y	Y	N	N	N	N	N	N	N	N	N	N	N	N	N	N	N	N	NA	N	Y	N	Y	Y	N	N	N	N	N	Y	Y
2020-11-23	Emergency Department	59	F	Black, non-Hispanic	Y	Y	N	N	Y	Y	Y	Y	Y	N	Y	N	Y	Y	Y	N	N	N	N	N	Y	N	Y	Y	Y	N	N	N	Y	N	Y	N	wheezing	N	N	N	N	N	N	N	N	N	N	N	Y
2020-11-23	Emergency Department	51	M	White, non-Hispanic	N	N	N	N	N	N	N	N	N	N	N	N	N	N	N	N	N	N	N	N	N	N	N	N	N	N	N	N	N	N	N	N	NA	N	N	N	Y	N	N	N	N	N	N	N	N
2020-11-23	Emergency Department	57	M	Black, non-Hispanic	N	Y	N	N	Y	Y	Y	Y	N	N	Y	Y	Y	Y	Y	N	N	N	N	N	N	N	Y	Y	Y	Y	Y	N	Y	N	N	N	NA	N	N	N	N	Y	N	N	Y	N	Y	N	N
2020-11-23	Emergency Department	61	F	Black, non-Hispanic	N	Y	N	N	N	N	Y	Y	Y	Y	Y	N	N	N	Y	N	N	N	N	N	Y	N	Y	N	N	N	N	N	N	N	N	N	NA	Y	Y	Y	N	Y	N	N	N	N	N	N	N
2020-08-31	Emergency Department	35	M	Hispanic/Latino	N	Y	N	N	N	N	Y	Y	Y	Y	Y	Y	Y	Y	N	N	N	N	N	N	N	N	N	N	N	N	Y	N	N	N	N	N	NA	N	N	Y	N	Y	Unknown	Y	N	N	N		N
2020-09-01	Emergency Department	57	F	Black, non-Hispanic	N	Y	N	N	N	N	Y	Y	Y	Y	N	N	Y	Y	Y	Y	N	N	N	N	N	N	Y	Y	N	N	N	N	N	N	N	N	NA	N	N	N	N	N	N	N	N	N	N		N
2020-09-01	Emergency Department	56	M	Black, non-Hispanic	Y	Y	Y	N	Y	N	Y	N	Y	Y	Y	Y	Y	Y	N	N	Y	Y	N	N	N	N	Y	Y	Y	Y	Y	Y	Y	Y	N	N	NA	N	N	N	N	Y	N	N	N	N	N		N
2020-09-01	Emergency Department	59	M	Black, non-Hispanic	N	Y	N	N	N	N	Y	Y	Y	N	N	N	N	N	Y	N	Y	Y	Y	Y	U	N	N	N	N	N	N	N	N	N	N	N	NA	Y	N	N	N	N	N	N	N	N	N		N
2020-09-01	Emergency Department	51	M	Black, non-Hispanic	N	N	N	N	N	N	N	N	N	N	N	N	N	N	N	N	N	N	N	N	N	N	N	N	N	N	N	N	N	N	N	N	NA	N	Y	N	N	N	N	N	N	N	N		N
2020-09-01	Emergency Department	44	M	Black, non-Hispanic	N	Y	Y	N	Y	N	N	N	N	N	Y	Y	Y	Y	N	N	N	N	N	N	N	N	N	N	N	N	N	N	N	N	N	N	NA	N	N	N	N	N	N	N	N	N	N		Y
2020-08-31	Emergency Department	57	M	Black, non-Hispanic	N	N	N	N	N	N	N	N	N	N	N	N	N	N	N	N	N	N	N	N	N	N	N	N	N	N	N	N	N	N	N	N	NA	N	N	N	N	N	N	N	N	N	N		N
2020-08-31	Emergency Department	50	M	Black, non-Hispanic	Y	Y	N	N	N	N	Y	Y	Y	Y	N	N	N	N	Y	Y	N	N	N	N	Y	Y	N	N	N	N	N	N	Y	Y	N	N	NA	N	N	N	N	N	N	N	N	N	N		N
2020-08-31	Emergency Department	34	F	White, non-Hispanic	Y	Y	Y	N	Y	N	Y	Y	Y	Y	Y	Y	Y	Y	Y	Y	N	N	N	N	Y	Y	N	N	N	N	N	N	N	N	Y	N	severe ear ache		Y	Y	N	N	N	N	N	N	N		N
2020-08-31	Emergency Department	77	F	Black, non-Hispanic	N	N	N	N	N	N	N	N	N	N	N	N	N	N	N	N	N	N	N	N	N	N	N	N	N	N	N	N	N	N	N	N	NA	N	N	Y	Y	Y	N	N	N	N	Y		N
2020-08-31	Emergency Department	34	M	Black, non-Hispanic	N	Y	N	N	N	N	Y	N	N	N	N	N	N	N	Y	Y	N	N	N	N	Y	N	N	N	N	N	N	N	N	N	N	N	NA	N	Y	N	N	N	N	N	N	N	N		N
2020-09-01	Emergency Department	45	F	Hispanic/Latino	Y	Y	N	N	N	N	Y	Y	Y	Y	Y	Y	N	N	N	N	N	N	N	N	N	N	N	N	Y	Y	Y	Y	N	N	N	N	NA	N	N	N	N	N	N	N	N	N	N		Y
2020-09-02	Emergency Department	65	F	Black, non-Hispanic	N	N	N	N	N	N	N	N	N	N	N	N	N	N	N	N	N	N	N	N	N	N	N	N	N	N	N	N	N	N	N	N	NA	N	N	N	Y	Y	N	N	N	N	N		N
2020-08-31	Emergency Department	57	M	White, non-Hispanic	N	Y	N	N	N	N	Y	Y	Y	Y	Y	Y	N	N	N	N	U	N	N	N	N	N	Y	Y	Y	N	Y	Y	Y	N	N	N	NA	N	N	Y	N	Unknown	N	N	N	N	N		N
2020-08-31	Emergency Department	66	M	Black, non-Hispanic	N	Y	N	N	N	N	Y	Y	Y	Y	Y	Y	N	N	N	N	N	N	N	N	N	N	Y	Y	N	N	N	N	N	N	N	N	NA	N	N	Unknown	N	Y	N	Unknown	Unknown	N	N		N
2020-09-02	Emergency Department	69	M	Black, non-Hispanic	N	Y	N	N	N	N	Y	N	N	N	Y	N	N	N	Y	Y	N	N	N	N	N	N	N	N	N	N	N	N	N	N	N	N	NA	N	N	N	N	Y	N	N	N	N	N		N
2020-08-31	Emergency Department	56	M	Black, non-Hispanic	Y	Y	N	N	Y	N	Y	N	Y	Y	Y	Y	Y	Y	U	N	Y	Y	Y	Y	Y	Y	Y	Y	Y	Y	N	N	Y	Y	N	N	NA	N	N	N	N	Unknown	N	N	N	N	Y		N
2020-09-02	Emergency Department	49	F	Black, non-Hispanic	N	N	N	N	N	N	N	N	N	N	N	N	N	N	N	N	N	N	N	N	N	N	N	N	N	N	N	N	N	N	N	N	NA	N	N	N	N	N	N	N	N	Y	N		N
2020-09-01	Emergency Department	31	M	Black, non-Hispanic	Y	Y	U	N	Y	Y	Y	Y	Y	Y	Y	Y	Y	Y	Y	Y	Y	Y	N	N	U	N	Y	Y	Y	N	N	N	Y	Y	Y	N	chest congestion, eye redness, crusty eye	N	Y	N	N	N	N	N	N	N	N		N
2020-09-02	Emergency Department	45	M	Black, non-Hispanic	Y	Y	N	N	Y	Y	N	N	Y	Y	Y	Y	Y	Y	Y	Y	Y	Y	Y	Y	Y	Y	Y	Y	N	N	N	N	N	N	Y	Y	leg sore	N	N	N	N	Y	N	N	N	N	N		N
2020-09-01	Emergency Department	75	F	Black, non-Hispanic	N	Y	N	N	Y	N	Y	N	Y	Y	Y	Y	N	N	N	N	N	N	N	N	N	N	N	N	Y	N	Y	N	N	N	N	N	NA	Y	N	N	Y	Y	N	N	Y	N	N		Y
2020-09-01	Emergency Department	50	M	Black, non-Hispanic	Y	Y	N	N	N	N	Y	Y	N	N	Y	N	Y	Y	Y	N	N	N	N	N	Y	N	Y	N	Y	Y	Y	Y	N	N	N	N	NA	N	N	N	N	N	N	N	N	N	N		N
2020-09-01	Emergency Department	45	F	White, non-Hispanic	Y	Y	N	N	Y	N	Y	Y	Y	Y	Y	Y	Y	Y	Y	Y	N	N	N	N	Y	Y	Y	Y	Y	Y	N	N	Y	Y	N	N	NA	N	Y	N	N	N	N	N	N	N	N		N
2020-09-01	Emergency Department	40	F	Hispanic/Latino	N	N	N	N	N	N	N	N	N	N	N	N	N	N	N	N	N	N	N	N	N	N	N	N	N	N	N	N	N	N	N	N	NA	N	N	N	N	N	N	N	N	N	N		N
2020-09-01	Emergency Department	54	F	Black, non-Hispanic	N	Y	N	N	Y	N	N	N	N	N	Y	Y	N	N	Y	N	N	N	N	N	N	N	Y	Y	Y	Y	N	N	N	N	Y	N	profusely sweating, thoughts	N	Y	N	N	Y	N	N	N	N	N		N
2020-08-31	Emergency Department	36	M	White, non-Hispanic	N	Y	Y	N	Y	N	Y	Y	Y	Y	Y	N	Y	N	Y	Y	N	N	Y	Y	N	N	Y	Y	Y	Y	Y	N	Y	Y	Y	N	light headed	N	N	Y	N	N	N	N	Y	N	Y		N
2020-09-02	Emergency Department	51	F	Black, non-Hispanic	Y	Y	N	N	N	N	Y	Y	Y	Y	Y	Y	Y	Y	Y	Y	N	Y	N	Y	Y	Y	Y	Y	Y	Y	Y	N	Y	N	N	N	NA	N	Y	N	Y	N	N	N	N	N	N		N
2020-09-02	Emergency Department	39	M	Black, non-Hispanic	N	Y	N	N	N	N	Y	Y	N	N	Y	Y	Y	Y	Y	Y	Y	N	N	N	Y	N	Y	Y	N	N	N	N	Y	N	N	N	NA	N	N	N	Y	Y	N	N	N	N	N		N
2020-09-02	Emergency Department	68	F	Black, non-Hispanic	N	Y	N	N	N	N	Y	Y	Y	Y	Y	Y	N	N	Y	Y	N	N	U	N	N	N	Y	Y	N	N	N	N	N	N	N	N	NA	N	Y	Y	N	Y	N	N	N	N	N		N
2020-09-02	Emergency Department	65	F	Black, non-Hispanic	Y	Y	N	N	N	N	Y	Y	N	N	N	N	N	N	Y	N	N	N	N	N	N	N	Y	N	N	N	N	N	N	N	N	N	NA	N	Y	N	Y	Y	N	N	N	N	N		N
2020-09-03	Emergency Department	48	M	Black, non-Hispanic	N	N	N	N	N	N	N	N	N	N	N	N	N	N	N	N	N	N	N	N	N	N	N	N	N	N	N	N	N	N	N	N	NA	Y	N	N	N	N	N	N	N	N	N		N
2020-09-03	Emergency Department	46	F	Black, non-Hispanic	N	Y	Y	Y	Y	N	N	N	N	N	Y	Y	Y	Y	N	N	N	N	Y	N	Y	N	Y	Y	Y	Y	N	N	N	N	N	N	NA	N	N	N	N		N	N	N	Y	N		N
2020-09-03	Emergency Department	73	F	Black, non-Hispanic	N	N	N	N	N	N	N	N	N	N	N	N	N	N	N	N	N	N	N	N	N	N	N	N	N	N	N	N	N	N	N	N	NA	N	Y	N	Y	Y	Y	N	N	N	N	Y
2020-09-03	Emergency Department	50	M	Black, non-Hispanic	N	Y	N	N	N	N	Y	Y	Y	N	Y	Y	Y	Y	N	N	Y	N	Y	N	N	N	Y	Y	N	N	N	N	Y	N	N	N	NA	N	N	N	Y	Y	N	N	N	N	N		N
2020-09-03	Emergency Department	54	M	White, non-Hispanic	N	Y	N	N	N	N	Y	Y	Y	Y	Y	Y	Y	Y	Y	Y	N	N	N	N	N	N	Y	Y	Y	Y	Y	N	Y	Y	N	N	NA	Y	N	N	N	Y	Y	N	N	N	N	N	N
2020-09-03	Emergency Department	24	F	Black, non-Hispanic	N	Y	N	N	N	N	N	N	Y	Y	N	N	N	N	N	N	N	N	N	N	N	N	Y	Y	N	N	N	N	N	N	N	N	NA	N	Y	N	N	N	N	N	N	N	N	N	Y
2020-09-03	Emergency Department	38	M	Black, non-Hispanic	N	N	N	N	N	N	N	N	N	N	N	N	N	N	N	N	N	N	N	N	N	N	N	N	N	N	N	N	N	N	N	N	NA	N	N	N	N	Y	N	N	N	N	N		N
2020-09-03	Emergency Department	56	M	White, non-Hispanic	N	N	N	N	N	N	N	N	N	N	N	N	N	N	N	N	N	N	N	N	N	N	N	N	N	N	N	N	N	N	N	N	NA	N	N	N	N	N	N	N	N	N	N	N	N
2020-09-03	Emergency Department	76	M	White, non-Hispanic	N	N	N	N	N	N	N	N	N	N	N	N	N	N	N	N	N	N	N	N	N	N	N	N	N	N	N	N	N	N	N	N	NA	N	N	N	N	N	Y	N	N	N	N	Y
2020-09-04	Emergency Department	33	M	White, non-Hispanic	N	N	N	N	N	N	N	N	N	N	N	N	N	N	N	N	N	N	N	N	N	N	N	N	N	N	N	N	N	N	N	N	NA	N	N	N	N	N	N	N	N	N	N		N
2020-09-03	Emergency Department	39	F	Black, non-Hispanic	N	N	N	N	N	N	N	N	N	N	N	N	N	N	N	N	N	N	N	N	N	N	N	N	N	N	N	N	N	N	N	N	NA	N	Y	Y	Y	Y	Y	Y	Y	N	Y	Y	N
2020-09-03	Emergency Department	32	M	Black, non-Hispanic	N	N	N	N	N	N	N	N	N	N	N	N	N	N	N	N	N	N	N	N	N	N	N	N	N	N	N	N	N	N	N	N	NA	N	N	N	Unknown	N	N	N	N	N	N	N	N
2020-09-02	Emergency Department	57	M	Black, non-Hispanic	N	Y	N	N	N	N	N	N	Y	N	N	N	N	N	N	N	N	N	N	N	N	N	N	N	Y	Y	Y	Y	N	N	N	N	NA	N	N	N	N	Y	N	N	N	N	Y		Y
2020-09-02	Emergency Department	51	M	Black, non-Hispanic	N	N	N	N	N	N	N	N	N	N	N	N	N	N	N	N	N	N	N	N	N	N	N	N	N	N	N	N	N	N	N	N	NA	N	N	N	N	N	N	N	N	N	N		N
2020-09-03	Emergency Department	39	M	Black, non-Hispanic	Y	Y	N	N	Y	N	Y	Y	N	N	Y	N	Y	N	N	N	N	N	N	N	N	N	Y	Y	N	N	N	N	Y	N	N	N	NA	N	N	N	N	Y	N	N	N	N	N	N	N
2020-09-03	Emergency Department	43	F	Black, non-Hispanic	N	N	N	N	N	N	N	N	N	N	N	N	N	N	N	N	N	N	N	N	N	N	N	N	N	N	N	N	N	N	N	N	NA	N	N	N	N	N	N	N	N	Y	Y	N	N
2020-09-03	Emergency Department	25	M	Hispanic/Latino	N	N	N	N	N	N	N	N	N	N	N	N	N	N	N	N	N	N	N	N	N	N	N	N	N	N	N	N	N	N	N	N	NA	N	N	N	N	N	N	N	N	N	N	N	N
2020-09-04	Emergency Department	18	M	Black, non-Hispanic	Y	Y	Y	N	Y	N	N	N	Y	Y	Y	Y	Y	Y	N	N	N	N	N	N	N	N	N	N	N	N	N	N	N	N	N	N	NA	N	Y	N	N	N	N	N	N	N	N	N	N
2020-09-03	Emergency Department	27	M	Black, non-Hispanic	Y	Y	N	N	Y	Y	Y	Y	Y	Y	Y	Y	Y	Y	N	N	Y	Y	Y	Y	N	N	Y	Y	N	N	N	N	N	N	Y	Y	sore back	N	Y	N	N	N	N	N	N	N	N	N	N
2020-09-03	Emergency Department	45	F	Black, non-Hispanic	N	Y	N	N	N	N	N	N	Y	Y	Y	Y	N	N	N	N	N	N	N	N	N	N	N	N	N	N	N	N	N	N	N	N	NA	N	N	N	N	N	N	N	N	N	N	N	N
2020-09-03	Emergency Department	44	M	Unknown	N	Y	N	N	Y	Y	Y	Y	Y	Y	Y	Y	Y	Y	Y	N	Y	N	Y	N	Y	Y	Y	N	Y	Y	Y	N	Y	Y	N	N	NA	N	N	Y	N	Y	N	N	N	Y	Unknown	N
2020-09-04	Emergency Department	57	F	Black, non-Hispanic	N	Y	N	N	N	N	N	N	N	N	Y	Y	Y	Y	N	N	N	N	N	N	Y	N	Y	Y	N	N	Y	N	N	N	N	N	NA	N	N	Y	N	N	N	N	N	N	N	N	N
2020-09-04	Emergency Department	68	M	Black, non-Hispanic	N	Y	N	N	N	N	N	N	N	N	N	N	N	N	N	N	N	N	N	N	N	N	N	N	N	N	N	N	Y	Y	U	N	NA	N	N	N	Y	Y	Y	N	N	N	N	Y
2020-09-04	Emergency Department	77	M	Black, non-Hispanic	N	Y	N	N	Y	N	Y	Y	Y	N	Y	N	N	N	N	N	N	N	N	N	Y	Y	N	N	N	N	N	N	N	N	N	N	NA	N	Y	N	Y	N	N	N	N	N	Y	N	N
2020-09-03	Emergency Department	59	F	Black, non-Hispanic	Y	Y	N	N	N	N	Y	Y	N	N	Y	Y	N	N	N	N	N	N	N	N	N	N	N	N	N	N	N	N	N	N	N	N	NA	N	N	Y	N	N	N	N	N	N	N		N
2020-09-04	Emergency Department	53	M	Black, non-Hispanic	N	N	N	N	N	N	N	N	N	N	N	N	N	N	N	N	N	N	N	N	N	N	N	N	N	N	N	N	N	N	N	N	NA	N	N	N	Y	Y	N	N	N	N	N		N
2020-09-02	Emergency Department	49	F	Black, non-Hispanic	N	Y	Y	Y	Y	Y	Y	N	Y	Y	Y	Y	N	N	Y	Y	N	N	N	N	Y	Y	Y	N	Y	Y	N	N	N	N	N	N	NA	N	N	N	N	Y	N	N	N	N	N		N
2020-09-07	Emergency Department	64	M	Black, non-Hispanic	N	Y	Y	N	Y	N	N	N	N	N	N	N	N	N	Y	N	N	N	N	N	N	N	N	N	N	N	N	N	N	N	N	N	NA	N	N	N	Y	Y	N	N	N	N	N	N	N
2020-09-04	Emergency Department	61	M	Black, non-Hispanic	Y	Y	N	N	N	N	Y	N	Y	N	Y	N	N	N	N	N	N	N	N	N	N	N	N	N	N	N	N	N	N	N	N	N	NA	N	N	N	Y	N	N	N	N	N	N		N
2020-09-04	Emergency Department	75	M	Black, non-Hispanic	N	N	N	N	N	N	N	N	N	N	N	N	N	N	N	N	N	N	N	N	N	N	N	N	N	N	N	N	N	N	N	N	NA	N	N	N	Y	Y	N	N	N	N	N		N
2020-09-04	Emergency Department	39	M	Black, non-Hispanic	Y	Y	N	N	N	N	Y	Y	Y	Y	Y	Y	Y	Y	Y	Y	N	N	N	N	Y	Y	Y	Y	Y	Y	Y	N	Y	N	N	N	NA	N	N	N	N	N	N	N	N	N	N	N	N
2020-09-04	Emergency Department	33	M	Black, non-Hispanic	Y	Y	N	N	Y	Y	Y	Y	Y	Y	Y	N	Y	Y	N	N	N	N	N	N	N	N	Y	Y	Y	Y	Y	N	Y	N	N	N	NA	N	N	N	N	N	N	N	N	N	N	N	N
2020-09-07	Emergency Department	52	F	Black, non-Hispanic	N	Y	N	N	N	N	Y	Y	Y	N	Y	Y	Y	Y	Y	N	N	N	N	N	N	N	Y	N	Y	N	Y	N	Y	N	N	N	NA	N	Y	N	N	Y	Y	N	N	N	N	Y	N
2020-09-08	Emergency Department	37	M	Black, non-Hispanic	N	Y	N	N	N	N	N	N	Y	Y	Y	Y	Y	Y	N	N	Y	Y	N	N	N	N	N	N	N	N	N	N	N	N	N	N	NA	N	N	N	N	Y	N	N	N	Y	N	N	N
2020-09-08	Emergency Department	40	M	Black, non-Hispanic	Y	Y	Y	Y	Y	Y	Y	Y	Y	Y	Y	Y	Y	Y	Y	Y	Y	Y	N	N	Y	Y	Y	Y	Y	Y	Y	Y	Y	Y	Y	N	Pain	N	N	N	N	N	N	N	N	N	N	N	N
2020-09-08	Emergency Department	66	M	Black, non-Hispanic	Y	Y	N	N	Y	Y	Y	Y	Y	Y	Y	Y	Y	Y	Y	Y	Y	N	N	N	Y	Y	Y	N	Y	Y	N	N	Y	N	Y	Y	Night Sweats, loss of appetite, dizziness	N	N	Y	N	Y	N	N	N	Y	Y	N	N
2020-09-08	Emergency Department	47	F	Black, non-Hispanic	N	Y	N	N	N	N	N	N	N	N	N	N	N	N	N	N	N	N	N	N	N	N	N	N	Y	Y	N	N	N	N	Y	N	Pain	N	N	N	Y	Y	Y	N	N	Y	N	N	N
2020-09-07	Emergency Department	39	F	Black, non-Hispanic	N	N	N	N	N	N	N	N	N	N	N	N	N	N	N	N	N	N	N	N	N	N	N	N	N	N	N	N	N	N	N	N	NA	N	N	N	N	N	N	N	N	N	N	N	Y
2020-09-07	Emergency Department	60	M	Black, non-Hispanic	Y	Y	N	N	N	N	Y	Y	Y	Y	Y	Y	Y	Y	Y	Y	Y	Y	N	N	Y	Y	Y	Y	Y	Y	Y	Y	Y	Y	N	N	NA	N	N	N	N	N	N	N	N	N	N	N	N
2020-09-03	Emergency Department	58	M	Black, non-Hispanic	N	Y	N	N	Y	N	N	N	N	N	Y	Y	N	N	Y	N	N	N	N	N	N	N	N	N	Y	Y	Y	Y	Y	Y	Y	Y	Blood in back tubes bag for kidneys; cramping in hands/legs/toes/involuntary facial twitches	N	N	N	Unknown	Y	Y	Y	N	N	N	N	Y
2020-09-01	Emergency Department	62	M	Black, non-Hispanic	N	N	N	N	N	N	N	N	N	N	N	N	N	N	N	N	N	N	N	N	N	N	N	N	N	N	N	N	N	N	N	N	NA	N	N	N	Y	Y	N	Y	N	N	N	Unknown	N
2020-09-03	Emergency Department	45	F	Black, non-Hispanic	N	Y	N	N	N	N	Y	N	N	N	Y	Y	Y	Y	Y	Y	N	N	Y	N	N	N	N	N	N	N	N	N	N	N	N	N	NA	N	N	N	Y	N	N	N	N	N	N	N	Y
2020-09-08	Emergency Department	39	M	Black, non-Hispanic	N	Y	N	Y	Y	Y	Y	Y	N	N	Y	Y	Y	Y	Y	N	Y	Y	N	N	Y	Y	Y	Y	N	N	N	N	Y	N	Y	Y	gums aching/bleeding, a dry sinus	N	N	N	N	Y	Y	N	N	Y	N	N	N
2020-09-08	Emergency Department	27	M	Multiple Race	N	Y	N	N	Y	Y	Y	Y	N	N	Y	Y	Y	Y	Y	Y	N	N	Y	N	Y	N	Y	N	N	N	N	N	N	N	N	N	NA	N	Y	N	N	N	N	N	N	N	N	N	N
2020-09-08	Emergency Department	51	M	Black, non-Hispanic	Y	Y	N	N	N	N	Y	Y	Y	Y	Y	Y	Y	Y	N	N	N	N	N	N	N	N	N	N	N	N	N	N	Y	N	Y	Y	chest pain	Y	N	N	N	N	N	N	Y	N	Y	N	N
2020-09-08	Emergency Department	63	M	Multiple Race	N	Y	Y	Y	Y	Y	Y	Y	N	N	N	N	Y	Y	Y	Y	Y	Y	Y	Y	Y	Y	Y	N	N	N	N	N	N	N	N	N	NA	N	N	N	Unknown	N	N	N	N	N	N	N	N
2020-09-08	Emergency Department	64	F	Black, non-Hispanic	N	N	N	N	N	N	N	N	N	N	N	N	N	N	N	N	N	N	N	N	N	N	N	N	N	N	N	N	N	N	N	N	NA	N	N	N	N	Unknown	N	N	N	N	N	N	N
2020-09-08	Emergency Department	62	M	Black, non-Hispanic	N	Y	N	N	N	N	N	N	N	N	Y	Y	N	N	N	N	N	N	N	N	N	N	Y	Y	N	N	N	N	N	N	Y	Y	fluid in legs	N	N	N	Y	Y	Y	Y	Y	N	N	N	N
2020-09-08	Emergency Department	35	F	Black, non-Hispanic	N	N	N	N	N	N	N	N	N	N	N	N	N	N	N	N	N	N	N	N	N	N	N	N	N	N	N	N	N	N	N	N	NA	N	Y	N	N	Y	Y	Y	Y	Y	N	N	N
2020-09-08	Emergency Department	60	F	Black, non-Hispanic	N	Y	N	N	N	N	Y	Y	Y	N	N	N	N	N	N	N	N	N	N	N	N	N	Y	Y	N	N	N	N	N	N	N	N	NA	N	N	N	N	Y	N	N	N	Y	N	N	Unknown
2020-09-08	Emergency Department	66	M	Black, non-Hispanic	Y	Y	N	N	N	N	N	N	N	N	N	N	Y	Y	N	N	N	N	N	N	N	N	N	N	Y	N	N	N	N	N	N	N	NA	N	N	N	N	Y	N	N	N	N	N	N	Y
2020-09-08	Emergency Department	38	M	Hispanic/Latino	N	Y	N	N	N	N	Y	Y	Y	Y	Y	Y	N	N	N	N	N	N	N	N	N	N	Y	Y	Y	Y	N	N	N	N	Y	N	tightness in legs, loss of appetite	N	N	N	N	N	Y	N	N	N	N	N	Y
2020-09-08	Emergency Department	43	F	Black, non-Hispanic	Y	Y	N	N	N	N	Y	Y	Y	Y	Y	Y	Y	Y	Y	Y	Y	Y	Y	Y	N	N	Y	Y	Y	Y	Y	Y	Y	Y	N	N	NA	N	N	N	Y	Y	N	N	N	N	N	N	N
2020-09-05	Emergency Department	36	F	Hispanic/Latino	Y	Y	N	N	N	N	Y	N	N	N	Y	N	Y	N	N	N	N	N	Y	N	Y	N	Y	N	N	N	N	N	N	N	N	N	NA	N	N	N	N	N	N	N	N	Y	N	N	N
2020-09-05	Emergency Department	28	F	Black, non-Hispanic	N	Y	N	N	N	N	N	N	Y	Y	Y	N	Y	N	Y	N	N	N	N	N	N	N	N	N	Y	N	Y	N	N	N	N	N	NA	N	N	N	N	N	Y	N	N	N	N	N	Y
2020-09-05	Emergency Department	59	M	Black, non-Hispanic	Y	Y	N	N	Y	Y	Y	Y	Y	Y	Y	Y	Y	Y	Y	Y	N	N	N	N	N	N	N	N	Y	Y	N	N	Y	Y	N	N	NA	N	N	Y	Y	Y	N	N	N	Y	N	N	Y
2020-09-05	Emergency Department	31	M	Asian, non-Hispanic	N	Y	N	N	N	N	N	N	N	N	N	N	N	N	Y	Y	N	N	N	N	N	N	N	N	Y	Y	N	N	N	N	N	N	NA	N	N	N	N	N	N	N	Y	N	N	N	N
2020-09-05	Emergency Department	38	M	Black, non-Hispanic	Y	Y	N	N	N	N	Y	Y	Y	N	Y	Y	Y	Y	N	N	N	N	N	N	Y	Y	Y	Y	N	N	N	N	Y	Y	N	N	NA	N	N	N	N	N	N	N	N	N	N	N	N
2020-09-04	Emergency Department	59	M	Black, non-Hispanic	N	N	N	N	N	N	N	N	N	N	N	N	N	N	N	N	N	N	N	N	N	N	N	N	N	N	N	N	N	N	N	N	NA	N	N	N	N	N	N	N	N	N	N	N	N
2020-09-04	Emergency Department	55	M	Black, non-Hispanic	N	Y	N	N	N	N	Y	Y	N	N	Y	N	N	N	N	N	N	N	N	N	N	N	N	N	N	N	N	N	N	N	N	N	NA	N	N	N	N	Y	Y	N	N	N	N	N	N
2020-09-03	Emergency Department	71	F	Black, non-Hispanic	N	Y	N	N	N	N	N	N	N	N	N	N	N	N	N	N	Y	Y	N	N	N	N	N	N	N	N	N	N	Y	N	N	N	NA	N	N	N	N	Y	Y	N	N	N	Y	Y	N
2020-08-31	Emergency Department	54	M	Black, non-Hispanic	N	Y	N	N	N	N	Y	N	Y	N	N	N	N	N	Y	N	N	N	N	N	N	N	N	N	N	N	N	N	N	N	Y	N	Dizziness	N	N	N	Y	Y	N	N	N	N	N	N	N
2020-09-06	Emergency Department	30	M	Black, non-Hispanic	N	N	N	N	N	N	N	N	N	N	N	N	N	N	N	N	N	N	N	N	N	N	N	N	N	N	N	N	N	N	N	N	NA	N	N	N	N	N	N	N	N	N	N	N	N
2020-09-06	Emergency Department	62	M	Black, non-Hispanic	N	Y	N	N	N	N	N	N	Y	Y	N	N	N	N	N	N	N	N	N	N	N	N	N	N	N	N	N	N	N	N	N	N	NA	N	N	N	N	N	Y	N	N	N	N	N	N
2020-09-05	Emergency Department	73	F	Black, non-Hispanic	Y	Y	Y	Y	Y	Y	Y	Y	Y	Y	Y	N	N	N	N	N	N	N	N	N	N	N	N	N	Y	N	Y	N	Y	N	N	N	NA	Y	N	N	N	N	N	N	N	N	N	N	Y
2020-09-05	Emergency Department	51	M	Hispanic/Latino	N	Y	N	N	Y	Y	Y	Y	Y	Y	N	N	Y	Y	N	N	N	N	N	N	Y	N	N	N	Y	Y	N	N	N	N	N	N	NA	N	N	N	N	N	N	N	N	N	N	N	N
2020-09-05	Emergency Department	42	F	Black, non-Hispanic	N	Y	N	N	N	N	U	N	N	N	Y	Y	Y	Y	Y	Y	N	N	N	N	N	N	N	N	N	N	N	N	N	N	Y	N	Chest pain	N	N	N	N	N	N	N	N	Y	N	N	N
2020-09-06	Emergency Department	65	M	Black, non-Hispanic	Y	Y	N	N	N	N	N	N	N	N	N	N	N	N	Y	Y	N	N	Y	Y	N	N	N	N	N	N	N	N	N	N	Y	Y	NA	N	N	N	N	N	N	N	N	N	N	N
2020-09-06	Emergency Department	27	M	Black, non-Hispanic	Y	Y	N	N	N	N	Y	Y	N	N	N	N	Y	Y	N	N	N	N	N	N	N	N	Y	Y	N	N	N	N	Y	N	N	N	NA	N	N	N	N	N	N	N	N	N	N	N	N
2020-09-02	Emergency Department	47	F	Black, non-Hispanic	N	N	N	N	N	N	N	N	N	N	N	N	N	N	N	N	N	N	N	N	N	N	N	N	N	N	N	N	N	N	N	N	NA	N	N	N	N	N	Y	N	N	N	N	Y	Y
2020-09-02	Emergency Department	41	M	White, non-Hispanic	N	Y	N	N	Y	N	N	N	Y	N	Y	N	Y	Y	N	N	N	N	N	N	N	N	N	N	Y	N	Y	Y	Y	Y	N	N	NA	N	N	N	N	N	N	N	N	N	N	N	Y
2020-09-03	Emergency Department	41	M	White, non-Hispanic	N	Y	N	N	N	N	Y	Y	N	N	Y	Y	Y	Y	N	N	Y	Y	N	N	N	N	N	N	N	N	N	N	N	N	N	N	NA	N	N	N	Y	N	Y	N	N	Y	N	N	N
2020-09-03	Emergency Department	52	F	Black, non-Hispanic	N	Y	Y	N	Y	N	N	N	Y	Y	Y	Y	Y	Y	Y	Y	N	N	N	N	Y	Y	N	N	Y	Y	Y	N	Y	Y	Y	Y	loss of appetite	N	Y	N	Y	Y	N	N	N	N	N	N	N
2020-09-04	Emergency Department	84	F	White, non-Hispanic	N	Y	N	N	N	N	N	N	N	N	N	N	N	N	Y	N	N	N	N	N	N	N	N	N	Y	Y	Y	Y	N	N	N	N	NA	N	N	N	N	Y	Y	N	N	N	N	N	Y
2020-09-09	Emergency Department	37	M	Multiple Race	Y	Y	Y	Y	N	N	Y	Y	Y	Y	Y	Y	Y	Y	Y	Y	N	N	N	N	N	N	Y	Y	Y	N	Y	N	N	N	N	N	NA	N	N	N	N	N	N	N	N	N	N	N	N
2020-09-06	Emergency Department	62	M	Black, non-Hispanic	Y	Y	N	N	N	N	Y	Y	N	N	N	N	N	N	N	N	N	N	N	N	N	N	N	N	N	N	N	N	N	N	N	N	NA	N	N	N	N	N	N	N	N	N	N	N	N
2020-09-09	Emergency Department	54	M	Black, non-Hispanic	N	Y	N	N	N	N	N	N	Y	N	Y	Y	Y	Y	Y	N	N	N	Y	N	N	N	Y	Y	Y	N	N	N	Y	Y	N	N	NA	N	N	N	N	Y	N	N	N	N	N	N	N
2020-09-09	Emergency Department	54	F	Black, non-Hispanic	N	N	N	N	N	N	N	N	N	N	N	N	N	N	N	N	N	N	N	N	N	N	N	N	N	N	N	N	N	N	N	N	NA	N	Y	N	N	Y	N	N	N	N	N	N	N
2020-09-09	Emergency Department	42	F	Black, non-Hispanic	N	Y	N	N	N	N	N	N	Y	Y	N	N	N	N	N	N	N	N	N	N	N	N	Y	Y	N	N	N	N	N	N	N	N	NA	N	Y	N	N	Y	Y	N	N	N	N	N	N
2020-09-06	Emergency Department	48	F	Black, non-Hispanic	N	Y	N	N	N	N	Y	Y	Y	Y	N	N	Y	Y	Y	Y	N	N	N	N	N	N	Y	Y	N	N	N	N	Y	Y	Y	N	loss of appetite	N	Y	N	N	N	N	N	N	N	Y	N	Y
2020-09-06	Emergency Department	68	M	Black, non-Hispanic	N	Y	U	N	Y	Y	Y	Y	Y	Y	Y	Y	Y	Y	Y	Y	N	N	N	N	N	N	Y	Y	Y	N	Y	N	Y	N	N	N	NA	N	N	N	Unknown	N	N	N	N	N	N	N	Y
2020-09-06	Emergency Department	62	F	Black, non-Hispanic	Y	Y	N	N	N	N	Y	Y	Y	Y	N	N	Y	Y	Y	Y	Y	Y	Y	Y	N	N	Y	Y	Y	Y	Y	N	Y	Y	Y	Y	chills	N	N	N	N	Y	N	N	N	N	Y	N	N
2020-09-09	Emergency Department	27	M	Black, non-Hispanic	Y	Y	Y	Y	Y	Y	Y	N	Y	Y	Y	N	Y	Y	Y	Y	N	N	N	N	N	N	N	N	N	N	N	N	Y	Y	N	N	NA	N	N	N	N	N	N	N	N	N	N	N	N
2020-09-06	Emergency Department	60	F	Black, non-Hispanic	N	Y	N	N	N	N	Y	N	N	N	N	N	N	N	N	N	N	N	N	N	Y	Y	Y	Y	N	N	N	N	N	N	Y	N	throat felt funny	Y	N	N	N	N	N	N	N	N	Y	N	N
2020-09-06	Emergency Department	30	F	Black, non-Hispanic	Y	Y	N	N	Y	Y	Y	Y	Y	Y	Y	Y	N	N	Y	N	Y	Y	N	N	Y	Y	Y	Y	N	N	N	N	N	N	Y	Y	wheezing	N	Y	N	N	N	N	N	N	Y	N	N	N
2020-09-06	Emergency Department	25	M	Black, non-Hispanic	Y	Y	N	N	N	N	Y	Y	Y	Y	N	N	Y	Y	Y	Y	N	N	N	N	Y	N	N	N	N	N	N	N	N	N	N	N	NA	N	N	N	N	N	N	N	N	N	N	N	N
2020-09-09	Emergency Department	71	M	Black, non-Hispanic	N	N	N	N	N	N	N	N	N	N	N	N	N	N	N	N	N	N	N	N	N	N	N	N	N	N	N	N	N	N	N	N	NA	N	N	N	Y	N	N	N	Unknown	N	N	N	Y
2020-09-10	Emergency Department	54	M	Black, non-Hispanic	N	Y	N	N	N	N	N	N	N	N	N	N	Y	Y	N	N	N	N	N	N	N	N	Y	Y	N	N	Y	Y	Y	N	N	N	NA	N	N	N	N	Y	N	N	N	N	N	N	N
2020-09-10	Emergency Department	41	F	Black, non-Hispanic	Y	Y	N	N	Y	Y	Y	Y	N	N	N	N	N	N	Y	Y	N	N	N	N	Y	Y	N	N	N	N	Y	N	Y	N	N	N	NA	N	N	N	N	N	N	N	N	N	Y	Y	Y
2020-09-10	Emergency Department	42	F	Black, non-Hispanic	N	N	N	N	N	N	N	N	N	N	N	N	N	N	N	N	N	N	N	N	N	N	N	N	N	N	N	N	N	N	N	N	NA	N	N	N	N	N	N	N	N	N	N	N	N
2020-09-10	Emergency Department	62	F	Black, non-Hispanic	N	Y	N	N	N	N	Y	N	Y	N	Y	N	Y	N	N	N	N	N	N	N	N	N	N	N	N	N	N	N	N	N	N	N	NA	N	N	N	N	N	N	N	N	N	N	N	Y
2020-09-10	Emergency Department	51	M	Black, non-Hispanic	N	N	N	N	N	N	N	N	N	N	N	N	N	N	N	N	N	N	N	N	N	N	N	N	N	N	N	N	N	N	N	N	NA	N	N	N	Y	N	N	N	N	N	N	N	N
2020-09-10	Emergency Department	32	F	Black, non-Hispanic	Y	Y	N	N	N	N	Y	Y	N	N	Y	Y	Y	Y	N	N	N	N	N	N	N	N	Y	Y	N	N	Y	N	Y	N	N	N	NA	N	Y	N	N	N	N	N	N	N	N	N	N
2020-09-10	Emergency Department	19	F	Hispanic/Latino	N	Y	N	N	Y	N	N	N	N	N	Y	Y	Y	Y	Y	Y	Y	Y	Y	Y	N	N	Y	Y	Y	N	Y	N	Y	Y	N	N	NA	N	Y	N	N	N	N	N	N	N	N	N	N
2020-09-09	Emergency Department	35	M	Hispanic/Latino	N	Y	N	N	N	N	Y	N	Y	N	N	N	N	N	Y	N	N	N	N	N	Y	Y	N	N	N	N	N	N	N	N	N	N	NA	N	N	N	N	N	N	N	N	N	N	N	N
2020-09-09	Emergency Department	57	F	Black, non-Hispanic	N	Y	N	N	N	N	N	N	Y	Y	N	N	N	N	N	N	N	N	Y	Y	N	N	N	N	N	N	N	N	N	N	N	N	NA	N	N	N	N	Y	N	N	Unknown	N	N	Unknown	N
2020-09-09	Emergency Department	46	F	Black, non-Hispanic	N	Y	N	N	N	N	N	N	N	N	N	N	N	N	Y	N	N	N	N	N	N	N	N	N	N	N	N	N	N	N	N	N	NA	N	Y	N	N	N	N	N	N	N	N	N	N
2020-09-10	Emergency Department	25	F	Black, non-Hispanic	N	Y	N	N	N	N	N	N	N	N	N	N	N	N	Y	Y	N	N	N	N	N	N	N	N	N	N	N	N	N	N	N	N	NA	N	N	N	N	N	N	N	N	N	Y	N	N
2020-09-09	Emergency Department	83	M	Black, non-Hispanic	N	N	N	N	N	N	N	N	N	N	N	N	N	N	N	N	N	N	N	N	N	N	N	N	N	N	N	N	N	N	N	N	NA	Y	Y	N	N	Y	N	N	N	N	N	Y	N
2020-09-10	Emergency Department	67	M	Black, non-Hispanic	N	N	N	N	N	N	N	N	N	N	N	N	N	N	N	N	N	N	N	N	N	N	N	N	N	N	N	N	N	N	N	N	NA	Y	N	N	N	Y	Y	N	N	N	N	N	N
2020-09-10	Emergency Department	54	F	Black, non-Hispanic	N	Y	N	N	N	N	N	N	Y	Y	N	N	N	N	N	N	N	N	N	N	N	N	N	N	N	N	N	N	N	N	N	N	NA	Y	N	N	N	Y	N	N	N	Y	N	N	N
2020-09-09	Emergency Department	63	M	Black, non-Hispanic	N	N	N	N	N	N	N	N	N	N	N	N	N	N	N	N	N	N	N	N	N	N	N	N	N	N	N	N	N	N	N	N	NA	N	N	N	Y	Y	N	N	N	N	N	Y	Y
2020-09-10	Emergency Department	51	M	Black, non-Hispanic	N	Y	N	N	N	N	N	N	Y	Y	N	N	N	N	N	N	N	N	N	N	N	N	Y	Y	N	N	N	N	N	N	N	N	NA	N	Y	N	N	Y	N	N	N	N	N	N	N
2020-09-09	Emergency Department	34	M	Black, non-Hispanic	Y	Y	N	N	Y	N	Y	Y	Y	Y	Y	Y	Y	Y	Y	Y	Y	Y	N	N	Y	Y	N	N	N	N	N	N	N	N	Y	Y	chest and stomach pain	N	N	N	N	N	N	N	N	N	N	N	N
2020-09-10	Emergency Department	32	M	Black, non-Hispanic	Y	Y	Y	N	Y	Y	Y	N	N	N	Y	Y	Y	Y	Y	Y	Y	Y	N	N	Y	Y	Y	Y	Y	Y	N	N	Y	N	Y	N	back and chest skin rash	N	N	N	N	N	N	N	N	N	N	N	N
2020-09-09	Emergency Department	64	F	Black, non-Hispanic	Y	Y	N	N	N	N	N	N	Y	Y	Y	Y	Y	Y	N	N	N	N	N	N	N	N	Y	Y	N	N	N	N	N	N	Y	N	panic	N	N	N	N	Y	N	N	N	N	N	N	N
2020-09-09	Emergency Department	60	M	Black, non-Hispanic	Y	Y	N	N	N	N	Y	Y	Y	Y	N	N	N	N	N	N	N	N	N	N	N	N	N	N	Y	Y	Y	N	Y	Y	Y	Y	loss of appetite, dizziness	Y	Y	N	N	Y	Y	N	N	Y	N	N	N
2020-09-09	Emergency Department	56	M	White, non-Hispanic	N	N	N	N	N	N	N	N	N	N	N	N	N	N	N	N	N	N	N	N	N	N	N	N	N	N	N	N	N	N	N	N	NA	N	N	N	N	N	N	N	N	N	N	N	Y
2020-09-10	Emergency Department	24	M	Black, non-Hispanic	Y	Y	N	N	Y	Y	Y	Y	Y	Y	Y	Y	N	N	N	N	N	N	N	N	Y	Y	Y	Y	N	N	N	N	N	N	N	N	NA	N	Y	N	N	N	N	N	N	N	N	N	N
2020-09-09	Emergency Department	43	M	Black, non-Hispanic	N	Y	N	N	Y	N	Y	Y	Y	Y	Y	Y	N	N	Y	Y	N	N	N	N	N	N	Y	Y	Y	Y	N	N	Y	Y	N	N	NA	N	N	N	Y	Y	Y	Unknown	N	N	N	N	N
2020-09-09	Emergency Department	68	M	Black, non-Hispanic	N	Y	N	N	N	N	N	N	Y	Y	Y	Y	N	N	N	N	N	N	N	N	N	N	N	N	N	N	N	N	N	N	Y	N	Vision Issues	N	N	N	N	Y	N	N	N	N	N	N	Y
2020-09-11	Emergency Department	54	F	Black, non-Hispanic	N	N	N	N	N	N	N	N	N	N	N	N	N	N	N	N	N	N	N	N	N	N	N	N	N	N	N	N	N	N	N	N	NA	N	N	N	N	N	N	N	N	N	N		N
2020-09-09	Emergency Department	67	M	Hispanic/Latino	N	Y	N	N	Y	Y	Y	Y	Y	Y	Y	Y	Y	Y	Y	Y	N	N	N	N	Y	N	Y	N	Y	N	Y	N	Y	N	Y	N	Loss pf appetite	N	Y	Unknown	Y	Y	Unknown	Y	Y	N	N	Y	Y
2020-09-10	Emergency Department	56	M	Black, non-Hispanic	Y	Y	N	N	N	N	Y	N	Y	N	N	N	N	N	Y	N	N	N	N	N	N	N	N	N	N	N	N	N	N	N	N	N	NA	N	Y	N	Y	Y	Y	Y	N	N	Y	N	N
2020-09-11	Emergency Department	49	F	Black, non-Hispanic	N	Y	N	N	N	N	Y	Y	Y	Y	N	N	Y	Y	N	N	N	N	N	N	N	N	N	N	N	N	N	N	N	N	N	N	NA	N	Y	Y	Y	Y	N	N	N	N	N	N	N
2020-09-11	Emergency Department	24	M	Asian, non-Hispanic	N	Y	N	N	N	N	Y	Y	Y	Y	N	N	N	N	N	N	N	N	N	N	N	N	N	N	N	N	N	N	N	N	Y	N	dry throat, bloody gums	N	N	Y	N	Y	N	N	N	N	N	N	Y
2020-09-11	Emergency Department	52	M	Black, non-Hispanic	Y	Y	N	N	Y	N	Y	Y	Y	N	N	N	Y	N	N	N	N	N	N	N	N	N	N	N	N	N	N	N	N	N	N	N	NA	N	Y	N	N	N	N	N	N	N	N	N	N
2020-09-11	Emergency Department	50	F	Black, non-Hispanic	N	Y	N	N	N	N	N	N	Y	Y	Y	N	Y	N	Y	Y	N	N	N	N	N	N	N	N	N	N	N	N	Y	N	N	N	NA	Y	N	Y	N	Y	N	N	N	N	N	N	N
2020-09-11	Emergency Department	53	M	Black, non-Hispanic	N	Y	N	N	N	N	N	N	Y	Y	N	N	Y	Y	N	N	N	N	N	N	N	N	N	N	N	N	N	N	N	N	N	N	NA	Y	Y	N	Y	Y	Y	N	N	N	N	N	N
2020-09-11	Emergency Department	54	F	Black, non-Hispanic	N	Y	N	N	Y	N	Y	Y	Y	Y	Y	Y	N	N	N	N	Y	Y	Y	Y	N	N	N	N	N	N	N	N	N	N	N	N	NA	Y	N	N	N	Y	Y	N	N	N	N	N	N
2020-09-11	Emergency Department	60	M	Black, non-Hispanic	Y	Y	Y	N	Y	N	Y	Y	Y	Y	Y	Y	N	N	Y	N	Y	N	N	N	U	N	Y	Y	N	N	N	N	Y	Y	Y	N	dry mouth, night sweats, cough exacerbated at night	N	N	Y	N	N	N	N	N	N	N	N	N
2020-09-11	Emergency Department	57	M	Hispanic/Latino	N	Y	N	N	N	N	N	N	N	N	N	N	Y	N	N	N	N	N	N	N	N	N	N	N	N	N	N	N	N	N	N	N	NA	N	N	N	Y	Y	N	N	N	N	N	N	N
2020-09-11	Emergency Department	66	F	Black, non-Hispanic	Y	Y	N	N	N	N	N	N	Y	N	Y	Y	Y	Y	Y	Y	Y	Y	Y	Y	Y	Y	Y	N	N	N	N	N	N	N	Y	N	tinnitus	N	Y	N	N	Y	N	N	N	N	N	N	N
2020-09-11	Emergency Department	28	M	Black, non-Hispanic	N	Y	N	N	Y	N	Y	N	N	N	Y	N	N	N	N	N	N	N	N	N	Y	N	N	N	N	N	N	N	Y	N	N	N	NA	N	Y	N	Y	N	N	N	N	N	N	N	N
2020-09-12	Emergency Department	54	F	White, non-Hispanic	N	Y	N	N	Y	N	Y	Y	Y	Y	N	N	N	N	Y	Y	N	N	N	N	N	N	N	N	Y	N	Y	N	Y	N	N	N	NA	Y	Y	N	N	Y	N	N	Y	N	N	N	N
2020-09-12	Emergency Department	39	F	Black, non-Hispanic	Y	Y	N	N	Y	Y	Y	Y	Y	Y	Y	N	Y	Y	Y	N	N	N	N	N	Y	N	Y	Y	Y	Y	Y	Y	Y	Y	Y	N	loss of appetite; pain in ear, jaw, neck and shoulder	N	N	N	N	N	N	N	N	N	N	N	Y
2020-09-11	Emergency Department	37	M	Black, non-Hispanic	Y	Y	N	N	N	N	Y	Y	Y	N	Y	N	N	N	N	N	N	N	N	N	N	N	Y	Y	N	N	N	N	Y	N	N	N	NA	N	N	N	N	N	N	N	N	N	N	N	N
2020-09-11	Emergency Department	40	M	Hispanic/Latino	N	N	N	N	N	N	N	N	N	N	N	N	N	N	N	N	N	N	N	N	N	N	N	N	N	N	N	N	N	N	N	N	NA	N	Y	N	N	N	N	N	N	N	N	N	N
2020-09-11	Emergency Department	36	F	Asian, non-Hispanic	N	N	N	N	N	N	N	N	N	N	N	N	N	N	N	N	N	N	N	N	N	N	N	N	N	N	N	N	N	N	N	N	NA	N	Y	N	N	N	N	N	N	N	N	N	N
2020-09-11	Emergency Department	28	M	Multiple Race	N	N	N	N	N	N	N	N	N	N	N	N	N	N	N	N	N	N	N	N	N	N	N	N	N	N	N	N	N	N	N	N	NA	N	N	N	Y	N	N	N	N	N	Y	N	N
2020-09-11	Emergency Department	22	F	Black, non-Hispanic	N	Y	N	N	N	N	N	N	Y	Y	Y	Y	N	N	Y	Y	N	N	N	N	N	N	N	N	N	N	N	N	N	N	N	N	NA	N	N	N	N	N	N	N	N	N	N	N	N
2020-09-11	Emergency Department	35	M	Black, non-Hispanic	N	Y	N	N	Y	Y	N	N	N	N	N	N	Y	Y	Y	Y	N	N	N	N	N	N	N	N	Y	Y	Y	Y	Y	Y	N	N	NA	N	N	N	N	N	N	N	N	N	N	N	N
2020-09-12	Emergency Department	31	M	Black, non-Hispanic	Y	Y	N	N	Y	Y	Y	Y	Y	Y	Y	Y	Y	N	Y	Y	N	N	Y	N	Y	Y	Y	Y	Y	Y	Y	N	Y	Y	N	N	NA	N	N	N	N	N	N	N	N	N	N	N	N
2020-09-12	Emergency Department	54	F	Hispanic/Latino	Y	Y	N	N	Y	N	N	N	N	N	N	N	Y	Y	N	N	N	N	N	N	N	N	Y	Y	N	N	N	N	N	N	Y	N	dry throat, not painful, drippy nose like with allergies	N	N	N	N	N	N	N	N	N	N	N	Y
2020-09-12	Emergency Department	22	M	Black, non-Hispanic	N	Y	N	N	Y	N	N	N	Y	Y	Y	Y	Y	Y	N	N	N	N	N	N	N	N	N	N	N	N	Y	N	Y	N	N	N	NA	N	Y	N	N	N	N	N	N	N	N	N	N
2020-09-11	Emergency Department	59	F	Black, non-Hispanic	Y	Y	N	N	N	N	N	N	Y	N	Y	N	N	N	N	N	N	N	N	N	Y	N	Y	N	N	N	N	N	N	N	Y	N	chest pain	N	N	N	N	Y	N	Y	Y	N	N	N
2020-09-12	Emergency Department	66	M	Black, non-Hispanic	N	Y	N	N	N	N	N	N	Y	Y	N	N	N	N	N	N	N	N	N	N	N	N	Y	Y	N	N	N	N	N	N	N	N	NA	N	N	N	N	N	N	N	Unknown	N	N	N	N
2020-09-12	Emergency Department	48	F	Black, non-Hispanic	N	Y	N	N	Y	Y	N	N	Y	Y	N	N	N	N	N	N	N	N	N	N	N	N	Y	Y	Y	Y	N	N	Y	Y	N	N	NA	N	N	N	N	Y	N	N	N	N	N	N	N
2020-09-13	Emergency Department	35	M	Black, non-Hispanic	Y	Y	N	N	N	N	N	N	Y	N	Y	Y	Y	Y	Y	N	Y	N	N	N	N	N	Y	N	Y	N	N	N	N	N	N	N	NA	N	N	N	N	N	N	N	N	N	N	N	N
2020-09-13	Emergency Department	35	M	Refused	N	Y	N	N	N	N	Y	N	Y	Y	Y	N	Y	N	Y	N	N	N	Y	Y	N	N	Y	Y	N	N	N	N	Y	Y	N	N	NA	N	Y	N	N	N	N	N	N	N	N	N	N
2020-09-13	Emergency Department	59	F	Black, non-Hispanic	N	Y	N	N	N	N	Y	N	Y	N	N	N	N	N	Y	N	N	N	N	N	Y	N	N	N	N	N	N	N	N	N	N	N	NA	N	N	N	N	N	N	N	N	N	N	N	N
2020-09-13	Emergency Department	28	M	Black, non-Hispanic	N	Y	N	N	N	N	N	N	N	N	N	N	N	N	N	N	N	N	N	N	N	N	N	N	Y	Y	Y	Y	Y	Y	N	N	NA	N	N	N	N	N	N	N	N	N	N	N	N
2020-09-12	Emergency Department	56	M	Black, non-Hispanic	Y	Y	N	N	N	N	Y	Y	N	N	N	N	N	N	Y	N	N	N	N	N	N	N	Y	Y	N	N	N	N	Y	Y	N	N	NA	N	N	N	Y	N	N	N	N	N	N	N	N
2020-09-14	Emergency Department	54	F	Black, non-Hispanic	Y	Y	N	N	Y	N	Y	Y	Y	Y	Y	Y	N	N	Y	Y	Y	Y	Y	Y	N	N	Y	Y	N	N	N	N	Y	Y	N	N	NA	N	Y	N	N	N	N	N	N	N	N	N	N
2020-09-13	Emergency Department	70	F	NH/PI, non-Hispanic	N	Y	N	N	N	N	Y	N	Y	N	Y	N	N	N	Y	N	N	N	N	N	N	N	Y	N	N	N	Y	N	N	N	N	N	NA	N	N	N	N	Y	N	N	N	N	N	N	N
2020-09-14	Emergency Department	65	M	Black, non-Hispanic	N	Y	N	N	N	N	Y	Y	Y	Y	Y	N	N	N	N	N	N	N	N	N	N	N	N	N	N	N	N	N	N	N	N	N	NA	Y	N	N	N	Y	Y	N	N	N	N	N	N
2020-09-14	Emergency Department	67	M	Black, non-Hispanic	N	Y	N	N	Y	N	N	N	Y	N	Y	Y	N	N	N	N	N	N	N	N	N	N	Y	Y	Y	N	N	N	N	N	Y	N	loss of appetite	N	N	N	N	Y	Y	N	N	N	Y	N	N
2020-09-13	Emergency Department	59	F	Black, non-Hispanic	N	N	N	N	N	N	N	N	N	N	N	N	N	N	N	N	N	N	N	N	N	N	N	N	N	N	N	N	N	N	N	N	NA	N	N	N	Y	Y	Y	N	N	N	N	N	N
2020-09-14	Emergency Department	51	M	Black, non-Hispanic	Y	Y	N	N	N	N	Y	N	Y	Y	Y	Y	Y	Y	N	N	N	N	N	N	N	N	N	N	N	N	Y	N	Y	N	N	N	NA	N	N	N	Y	Y	N	N	N	N	N	N	N
2020-09-12	Emergency Department	61	M	Black, non-Hispanic	N	Y	N	N	N	N	N	N	N	N	N	N	N	N	Y	Y	N	N	N	N	N	N	Y	Y	N	N	N	N	N	N	N	N	NA	N	N	N	N	N	N	N	N	N	N	N	N
2020-09-14	Emergency Department	56	F	Black, non-Hispanic	N	Y	N	N	N	N	N	N	Y	N	N	N	N	N	N	N	N	N	N	N	N	N	N	N	N	N	N	N	N	N	N	N	NA	Y	Y	N	Y	Y	Y	N	N	Y	N		N
2020-09-13	Emergency Department	51	F	Black, non-Hispanic	N	Y	N	N	N	N	Y	Y	N	N	N	N	N	N	Y	Y	N	N	N	N	Y	N	N	N	N	N	N	N	N	N	N	N	NA	N	N	N	N	Y	N	N	N	N	N	N	N
2020-09-14	Emergency Department	51	M	Black, non-Hispanic	N	Y	N	N	Y	N	N	N	Y	Y	Y	Y	Y	Y	N	N	N	N	N	N	N	N	Y	Y	Y	Y	Y	Y	Y	Y	N	N	NA	N	Y	N	Y	Y	Y	Y	N	N	N		N
2020-09-14	Emergency Department	57	F	Black, non-Hispanic	N	N	N	N	N	N	N	N	N	N	N	N	N	N	N	N	N	N	N	N	N	N	N	N	N	N	N	N	N	N	N	N	NA	N	N	N	Y	N	N	N	N	N	N		N
2020-09-14	Emergency Department	55	M	Black, non-Hispanic	N	Y	N	N	N	N	N	N	Y	Y	Y	Y	N	N	N	N	N	N	N	N	N	N	N	N	N	N	N	N	N	N	N	N	NA	N	N	N	N	N	Y	Y	N	N	N	N	N
2020-09-12	Emergency Department	44	M	Black, non-Hispanic	Y	Y	N	N	Y	Y	Y	N	Y	Y	Y	Y	N	N	Y	Y	N	N	N	N	N	N	N	N	Y	Y	Y	Y	Y	Y	N	N	NA	N	N	N	N	N	N	N	N	N	N		N
2020-09-14	Emergency Department	26	F	Black, non-Hispanic	N	Y	N	N	N	N	N	N	Y	N	N	N	N	N	N	N	N	N	N	N	N	N	N	N	N	N	N	N	N	N	N	N	NA	N	Y	N	N	N	N	N	N	N	N		N
2020-09-14	Emergency Department	69	M	Black, non-Hispanic	N	Y	N	N	Y	N	Y	Y	Y	Y	Y	Y	N	N	N	N	N	N	N	N	Y	N	Y	N	N	Y	N	N	N	N	Y	N	night sweats	N	Y	N	N	Y	N	N	N	N	N		N
2020-09-14	Emergency Department	35	M	Black, non-Hispanic	N	Y	N	N	N	N	Y	Y	Y	Y	Y	Y	N	N	Y	Y	N	N	Y	Y	Y	Y	Y	N	N	N	N	N	N	N	N	N	NA	N	N	N	N	N	N	N	N	N	N		N
2020-09-14	Emergency Department	26	F	Black, non-Hispanic	N	Y	Y	N	Y	N	Y	N	Y	N	Y	N	Y	N	Y	N	N	N	N	N	Y	N	Y	N	N	N	N	N	N	N	N	N	NA	N	N	Y	N	N	Y	N	N	N	N	N	Y
2020-09-14	Emergency Department	31	F	Refused	N	Y	N	N	N	N	Y	Y	Y	Y	Y	N	Y	Y	N	N	N	N	N	N	N	N	N	N	Y	Y	Y	Y	N	N	Y	N	poor appetite	N	Y	N	Y	Y	N	N	N	N	N	Unknown	N
2020-09-14	Emergency Department	23	F	Black, non-Hispanic	N	Y	N	N	Y	N	Y	Y	Y	N	N	N	Y	Y	Y	N	Y	N	Y	N	Y	Y	Y	Y	Y	N	Y	N	Y	N	N	N	NA	N	N	N	N	N	N	N	N	N	N	Unknown	N
2020-09-15	Emergency Department	32	F	Black, non-Hispanic	N	Y	N	N	N	N	Y	N	Y	Y	Y	Y	Y	Y	N	N	N	N	N	N	Y	Y	Y	Y	Y	Y	Y	Y	Y	N	N	N	NA	Y	Y	N	N	Y	Y	N	N	N	N	Unknown	N
2020-09-15	Emergency Department	41	M	Black, non-Hispanic	N	Y	N	N	N	N	N	N	N	N	N	N	Y	N	Y	N	N	N	N	N	N	N	N	N	Y	N	Y	N	N	N	N	N	NA	N	N	N	N	N	N	N	N	N	N	Unknown	Y
2020-09-15	Emergency Department	48	M	Black, non-Hispanic	N	Y	N	N	N	N	Y	Y	Y	Y	Y	Y	Y	Y	Y	N	N	N	N	N	Y	N	N	N	Y	N	Y	N	N	N	N	N	NA	N	Y	N	Y	Y	N	N	N	N	N	N	Y
2020-09-15	Emergency Department	60	M	Black, non-Hispanic	N	Y	N	N	N	N	N	N	N	N	Y	Y	N	N	N	N	Y	Y	N	N	N	N	N	N	N	N	N	N	Y	Y	N	N	NA	N	N	N	Y	Y	N	N	N	N	N	Unknown	N
2020-09-14	Emergency Department	31	M	Black, non-Hispanic	N	N	N	N	N	N	N	N	N	N	N	N	N	N	N	N	N	N	N	N	N	N	N	N	N	N	N	N	N	N	N	N	NA	N	Y	N	N	N	N	N	N	N	N	N	N
2020-09-15	Emergency Department	65	F	Black, non-Hispanic	N	N	N	N	N	N	N	N	N	N	N	N	N	N	N	N	N	N	N	N	N	N	N	N	N	N	N	N	N	N	N	N	NA	N	N	N	Y	Y	N	N	N	N	N	N	N
2020-09-15	Emergency Department	63	F	Black, non-Hispanic	N	Y	N	N	N	N	N	N	Y	N	N	N	N	N	N	N	N	N	N	N	N	N	N	N	N	N	N	N	N	N	N	N	NA	Y	N	N	N	Y	N	N	N	N	N	N	N
2020-09-15	Emergency Department	37	F	Black, non-Hispanic	N	Y	N	N	N	N	N	N	N	N	N	N	Y	N	N	N	N	N	N	N	N	N	N	N	Y	N	N	N	Y	N	N	N	NA	N	N	N	N	N	N	N	N	N	N	N	N
2020-09-15	Emergency Department	54	F	Black, non-Hispanic	N	N	N	N	N	N	N	N	N	N	N	N	N	N	N	N	N	N	N	N	N	N	N	N	N	N	N	N	N	N	N	N	NA	N	N	N	N	N	Y	N	N	N	N	N	N
2020-09-14	Emergency Department	52	F	Black, non-Hispanic	N	Y	N	N	N	N	Y	Y	Y	Y	N	N	N	N	N	N	N	N	N	N	N	N	Y	N	N	N	N	N	N	N	N	N	NA	N	Y	N	Y	Y	Y	N	N	N	N	N	N
2020-09-16	Emergency Department	66	M	Black, non-Hispanic	N	Y	N	N	N	N	N	N	Y	N	Y	Y	N	N	N	N	N	N	N	N	N	N	Y	N	N	N	N	N	N	N	N	N	NA	N	N	N	N	Y	Y	N	N	N	N	N	N
2020-09-14	Emergency Department	37	M	Black, non-Hispanic	Y	Y	N	N	Y	N	Y	Y	Y	N	N	N	N	N	N	N	N	N	N	N	N	N	Y	Y	N	N	N	N	Y	Y	N	N	NA	N	N	N	N	N	N	N	N	N	N	N	N
2020-09-14	Emergency Department	51	M	Black, non-Hispanic	N	Y	N	N	Y	Y	Y	N	Y	Y	Y	Y	Y	Y	N	N	Y	Y	N	N	Y	Y	Y	Y	Y	Y	Y	Y	Y	N	N	N	NA	N	N	N	N	N	N	N	N	N	N	N	N
2020-09-16	Emergency Department	84	F	White, non-Hispanic	N	N	N	N	N	N	N	N	N	N	N	N	N	N	N	N	N	N	N	N	N	N	N	N	N	N	N	N	N	N	N	N	NA	N	N	N	N	Y	N	N	N	N	N	N	N
2020-09-16	Emergency Department	38	F	Black, non-Hispanic	N	Y	N	N	N	N	N	N	Y	N	N	N	N	N	Y	N	N	N	N	N	N	N	N	N	N	N	N	N	N	N	N	N	NA	N	N	N	Unknown	N	N	N	N	N	N	N	N
2020-09-16	Emergency Department	52	M	Black, non-Hispanic	Y	Y	N	N	Y	Y	Y	Y	Y	Y	Y	Y	Y	Y	Y	Y	Y	Y	N	N	Y	Y	Y	Y	Y	Y	Y	Y	Y	N	Y	N	acid reflux	N	N	N	N	N	N	N	N	N	N	N	N
2020-09-16	Emergency Department	42	F	Black, non-Hispanic	N	N	N	N	N	N	N	N	N	N	N	N	N	N	N	N	N	N	N	N	N	N	N	N	N	N	N	N	N	N	N	N	NA	N	N	N	Y	Y	N	N	N	N	N	N	N
2020-09-16	Emergency Department	55	M	Black, non-Hispanic	N	Y	N	N	N	N	N	N	N	N	N	N	N	N	N	N	N	N	Y	Y	N	N	N	N	N	N	N	N	N	N	Y	N	weakness	N	N	N	N	N	N	N	N	N	Y	N	N
2020-09-16	Emergency Department	59	M	Black, non-Hispanic	N	N	N	N	N	N	N	N	N	N	N	N	N	N	N	N	N	N	N	N	N	N	N	N	N	N	N	N	N	N	N	N	NA	N	N	N	Y	N	N	N	N	N	N	N	N
2020-09-17	Emergency Department	55	M	Black, non-Hispanic	N	Y	N	N	N	N	Y	N	Y	Y	N	N	Y	Y	Y	N	N	N	N	N	N	N	Y	N	Y	N	Y	N	Y	Y	N	N	NA	N	Y	Y	Y	Y	Y	Y	N	N	N		N
2020-09-16	Emergency Department	19	F	Black, non-Hispanic	N	N	N	N	N	N	N	N	N	N	N	N	N	N	N	N	N	N	N	N	N	N	N	N	N	N	N	N	N	N	N	N	NA	N	N	N	N	N	N	N	N	N	N	N	N
2020-09-16	Emergency Department	82	F	Black, non-Hispanic	N	N	N	N	N	N	N	N	N	N	N	N	N	N	N	N	N	N	N	N	N	N	N	N	N	N	N	N	N	N	N	N	NA	N	N	N	N	Y	N	Y	Y	N	N	N	N
2020-09-16	Emergency Department	65	M	Unknown	N	Y	N	N	N	N	N	N	Y	Y	Y	Y	Y	Y	N	N	N	N	N	N	N	N	N	N	Y	N	N	N	N	N	Y	N	constipation	N	N	N	N	N	N	Y	N	N	N	N	Y
2020-09-17	Emergency Department	30	F	Black, non-Hispanic	Y	Y	U	N	Y	Y	N	N	N	N	N	N	Y	Y	N	N	U	N	N	N	Y	Y	N	N	Y	N	N	N	N	N	Y	N	chills and sweats	N	N	N	N	N	N	N	N	N	N	N	N
2020-09-14	Emergency Department	53	M	Black, non-Hispanic	N	Y	N	N	N	N	Y	Y	Y	Y	N	N	Y	Y	N	N	N	N	N	N	N	N	N	N	N	N	N	N	N	N	N	N	NA	N	N	N	N	Y	Y	Y	N	N	N		N
2020-09-16	Emergency Department	23	F	Black, non-Hispanic	N	Y	N	N	N	N	N	N	Y	N	Y	Y	Y	Y	N	N	N	N	N	N	N	N	N	N	N	N	N	N	Y	Y	N	N	NA	N	Y	N	N	N	N	N	N	Y	N		N
2020-09-16	Emergency Department	39	M	Hispanic/Latino	N	Y	N	N	Y	N	N	N	Y	Y	Y	Y	N	N	Y	Y	N	N	N	N	N	N	Y	Y	N	N	N	N	N	N	Y	N	dizzy spells	N	N	N	N	N	N	N	N	N	Y	N	N
2020-09-16	Emergency Department	63	F	Hispanic/Latino	N	Y	N	N	N	N	Y	Y	N	N	N	N	Y	N	N	N	N	N	N	N	Y	Y	Y	Y	Y	N	Y	N	N	N	N	N	NA	N	N	N	Y	N	Y	Y	N	N	N		N
2020-09-16	Emergency Department	69	M	Black, non-Hispanic	N	Y	N	N	N	N	N	N	N	N	N	N	N	N	N	N	N	N	N	N	N	N	N	N	Y	Y	N	N	N	N	N	N	NA	N	N	N	Y	Y	Y	Y	N	N	N	N	N
2020-09-13	Emergency Department	68	F	Black, non-Hispanic	N	Y	N	N	N	N	Y	N	Y	Y	Y	Y	N	N	Y	Y	N	N	N	N	N	N	N	Y	Y	Y	Y	Y	Y	N	N	N	NA	N	N	N	N	Y	N	Y	N	N	Y		N
2020-09-17	Emergency Department	56	M	Black, non-Hispanic	N	Y	Y	N	Y	Y	Y	Y	Y	Y	Y	Y	Y	Y	Y	Y	N	N	N	N	N	N	N	N	N	N	N	N	N	N	N	N	NA	N	N	Y	Y	Y	Y	N	N	N	N		Y
2020-09-18	Emergency Department	27	M	White, non-Hispanic	N	N	N	N	N	N	N	N	N	N	N	N	N	N	N	N	N	N	N	N	N	N	N	N	N	N	N	N	N	N	N	N	NA	N	N	N	N	N	N	N	N	N	N		N
2020-09-17	Emergency Department	27	M	Black, non-Hispanic	N	Y	N	N	N	N	N	N	N	N	N	N	N	N	Y	Y	N	N	N	N	N	N	N	N	N	N	N	N	N	N	Y	N	toothache	N	N	N	N	Y	N	N	N	N	N		N
2020-09-18	Emergency Department	48	M	Hispanic/Latino	N	Y	N	N	Y	Y	N	N	Y	Y	Y	Y	Y	Y	Y	Y	Y	Y	N	N	Y	Y	N	N	Y	Y	Y	Y	N	N	Y	N	red sore eyes	N	N	N	N	Y	N	N	N	N	Y		Y
2020-09-17	Emergency Department	21	F	Black, non-Hispanic	N	Y	N	N	N	N	Y	N	Y	N	N	N	Y	Y	Y	N	N	N	N	N	N	N	Y	Y	N	N	Y	N	N	N	N	N	NA	N	N	N	N	N	N	N	N	N	N		N
2020-09-17	Emergency Department	62	F	Black, non-Hispanic	N	Y	N	N	N	N	Y	Y	Y	Y	N	N	N	N	Y	Y	N	N	N	N	N	N	Y	Y	N	N	N	N	N	N	N	N	NA	N	N	N	N	N	N	N	N	N	N		N
2020-09-17	Emergency Department	59	M	Black, non-Hispanic	N	Y	N	N	N	N	Y	Y	Y	Y	N	N	N	N	N	N	N	N	N	N	N	N	N	N	N	N	N	N	Y	N	N	N	NA	N	N	N	Y	Y	Y	N	N	N	N		N
2020-09-17	Emergency Department	43	F	Hispanic/Latino	N	Y	N	N	N	N	N	N	Y	Y	Y	Y	N	N	Y	Y	N	N	N	N	N	N	N	N	N	N	N	N	N	N	N	N	NA	N	N	N	Y	Y	Y	N	N	N	N		N
2020-09-17	Emergency Department	34	M	Hispanic/Latino	N	Y	N	N	N	N	N	N	N	N	Y	N	N	N	N	N	N	N	N	N	N	N	N	N	N	N	Y	N	Y	N	N	N	NA	N	N	N	N	N	N	N	N	N	N		N
2020-09-18	Emergency Department	60	F	Black, non-Hispanic	N	Y	N	N	N	N	Y	N	N	N	Y	Y	N	N	Y	N	N	N	N	N	N	N	N	N	N	N	Y	N	N	N	N	N	NA	Y	N	N	N	N	N	N	N	N	N	N	N
2020-09-18	Emergency Department	32	M	Black, non-Hispanic	Y	Y	Y	N	Y	N	Y	Y	Y	Y	Y	N	Y	Y	Y	Y	N	N	Y	Y	Y	Y	Y	Y	Y	Y	Y	Y	Y	Y	N	N	NA	N	Y	N	N	N	N	N	N	N	N		N
2020-09-10	Emergency Department	45	F	Black, non-Hispanic	N	N	N	N	N	N	N	N	N	N	N	N	N	N	N	N	N	N	N	N	N	N	N	N	N	N	N	N	N	N	N	N	NA	N	N	N	N	N	N	N	N	N	Y	N	N
2020-09-09	Emergency Department	18	M	Black, non-Hispanic	N	Y	N	N	N	N	N	N	N	N	N	N	Y	Y	Y	N	Y	N	N	N	N	N	Y	Y	N	N	N	N	N	N	Y	N	loss of appetite	N	N	N	N	N	N	N	N	N	N	N	N
2020-09-12	Emergency Department	69	M	Black, non-Hispanic	Y	Y	N	N	N	N	Y	Y	Y	Y	Y	Y	N	N	N	N	N	N	N	N	N	N	Y	Y	N	N	N	N	N	N	N	N	NA	N	N	N	N	N	N	N	N	N	N		N
2020-09-12	Emergency Department	37	M	Black, non-Hispanic	N	N	N	N	N	N	N	N	N	N	N	N	N	N	N	N	N	N	N	N	N	N	N	N	N	N	N	N	N	N	N	N	NA	N	N	N	N	N	N	N	N	N	N		N
2020-09-18	Emergency Department	45	M	White, non-Hispanic	N	N	N	N	N	N	N	N	N	N	N	N	N	N	N	N	N	N	N	N	N	N	N	N	N	N	N	N	N	N	N	N	NA	N	Y	N	N	N	N	N	N	N	N		N
2020-09-18	Emergency Department	58	M	Black, non-Hispanic	N	Y	N	N	N	N	N	N	Y	Y	N	N	N	N	N	N	N	N	N	N	N	N	Y	Y	N	N	N	N	N	N	N	N	NA	N	Y	N	N	N	N	N	N	N	N		N
2020-09-18	Emergency Department	69	M	Black, non-Hispanic	N	N	N	N	N	N	N	N	N	N	N	N	N	N	N	N	N	N	N	N	N	N	N	N	N	N	N	N	N	N	N	N	NA	N	N	N	N	Y	N	N	N	N	N		N
2020-09-21	Emergency Department	65	M	Black, non-Hispanic	N	Y	N	N	N	N	N	N	Y	N	N	N	N	N	N	N	N	N	N	N	N	N	N	N	N	N	N	N	N	N	N	N	NA	N	N	N	N	N	N	N	N	N	N	Unknown	N
2020-09-21	Emergency Department	59	M	White, non-Hispanic	N	N	N	N	N	N	N	N	N	N	N	N	N	N	N	N	N	N	N	N	N	N	N	N	N	N	N	N	N	N	N	N	NA	N	N	N	N	N	N	N	N	N	N	Unknown	N
2020-09-21	Emergency Department	66	M	Black, non-Hispanic	N	N	N	N	N	N	N	N	N	N	N	N	N	N	N	N	N	N	N	N	N	N	N	N	N	N	N	N	N	N	N	N	NA	Y		N	Y	Y	Unknown	Y	N	N	N	Unknown	Y
2020-09-21	Emergency Department	46	F	Black, non-Hispanic	N	Y	N	N	N	N	N	N	Y	N	Y	N	N	N	N	N	N	N	N	N	N	N	N	N	N	N	N	N	N	N	N	N	NA	N	N	N	N	Y	Y	N	N	N	N	Unknown	Y
2020-09-21	Emergency Department	66	M	Black, non-Hispanic	N	N	N	N	N	N	N	N	N	N	N	N	N	N	N	N	N	N	N	N	N	N	N	N	N	N	N	N	N	N	N	N	NA	Y	N	N	N	N	Unknown	N	N	N	N	Unknown	Y
2020-09-17	Emergency Department	60	F	Black, non-Hispanic	N	N	N	N	N	N	N	N	N	N	N	N	N	N	N	N	N	N	N	N	N	N	N	N	N	N	N	N	N	N	N	N	NA	N	N	N	N	N	N	N	N	N	N	Unknown	N
2020-09-16	Emergency Department	29	M	White, non-Hispanic	N	Y	N	N	N	N	Y	Y	Y	Y	N	N	Y	Y	N	N	N	N	N	N	Y	Y	N	N	N	N	N	N	N	N	N	N	NA	N	N	N	N	N	N	N	N	N	N	Unknown	N
2020-09-14	Emergency Department	23	F	Black, non-Hispanic	Y	Y	Y	Y	Y	Y	Y	Y	Y	N	N	N	Y	N	Y	Y	Y	N	Y	N	N	N	Y	N	N	Y	N	N	Y	N	N	N	NA	N	N	N	N	N	N	N	N	N	N		N
2020-09-17	Emergency Department	38	F	Black, non-Hispanic	N	Y	N	N	N	N	N	N	N	N	N	N	N	N	Y	Y	N	N	N	N	N	N	N	N	N	N	N	N	N	N	N	N	NA	N	Y	N	N	N	N	N	N	N	N		N
2020-09-17	Emergency Department	58	M	Unknown	N	Y	Y	Y	Y	Y	Y	N	Y	Y	N	N	N	N	N	N	N	N	N	N	N	N	N	N	N	N	N	N	N	N	Y	N	constipation	N	N	N	N	N	Y	N	N	Y	N	Y	N
2020-09-17	Emergency Department	35	F	Black, non-Hispanic	N	Y	N	N	N	N	N	N	N	N	N	N	N	N	Y	N	N	N	N	N	N	N	N	N	Y	N	Y	N	N	N	N	N	NA	N	N	N	N	Y	N	N	N	N	N	Unknown	N
2020-09-21	Emergency Department	51	M	Black, non-Hispanic	N	Y	N	N	U	N	Y	Y	Y	Y	Y	Y	Y	Y	Y	Y	Y	Y	Y	Y	Y	N	Y	Y	Y	Y	Y	Y	Y	Y	Y	N	chest and back pain	N	N	N	N	Y	N	Y	N	N	N		N
2020-09-21	Emergency Department	42	F	Black, non-Hispanic	N	Y	N	N	N	N	N	N	N	N	Y	N	Y	Y	N	N	N	N	N	N	N	N	Y	Y	N	N	N	N	N	N	N	N	NA	N	N	N	N	N	N	N	N	N	N		N
2020-09-19	Emergency Department	34	F	Black, non-Hispanic	N	Y	Y	N	Y	N	N	N	N	N	Y	N	N	N	Y	Y	N	N	N	N	Y	Y	N	N	N	N	N	N	Y	N	N	N	NA	N	N	N	N	N	N	N	N	N	N	Unknown	N
2020-09-16	Emergency Department	66	F	Black, non-Hispanic	N	N	N	N	N	N	N	N	N	N	N	N	N	N	N	N	N	N	N	N	N	N	N	N	N	N	N	N	N	N	N	N	NA	N	N	N	N	N	N	N	N	N	N	Unknown	N
2020-09-20	Emergency Department	46	F	Black, non-Hispanic	N	Y	N	N	N	N	N	N	N	N	N	N	N	N	Y	Y	N	N	N	N	N	N	N	N	Y	Y	N	N	N	N	Y	N	vision loss	N	N	N	N	Y	N	N	N	N	N	Unknown	N
2020-09-18	Emergency Department	62	M	Black, non-Hispanic	N	Y	N	N	N	N	N	N	N	N	Y	N	N	N	N	N	N	N	N	N	N	N	N	N	N	N	N	N	Y	N	N	N	NA	N	N	N	N	Y	Y	N	N	N	N		N
2020-09-17	Emergency Department	72	M	Black, non-Hispanic	N	Y	N	N	N	N	N	N	Y	N	N	N	N	N	N	N	N	N	N	N	N	N	Y	N	N	N	N	N	Y	N	N	N	NA	N	N	N	N	Y	N	N	N	N	N		N
2020-09-17	Emergency Department	52	M	Black, non-Hispanic	Y	Y	N	N	Y	Y	Y	Y	Y	Y	Y	Y	Y	Y	N	N	Y	Y	N	N	N	N	N	N	N	N	N	N	Y	Y	N	N	NA	N	N	N	Y	Y	Y	N	N	N	N		N
2020-09-21	Emergency Department	34	F	Hispanic/Latino	N	Y	Y	N	Y	Y	Y	N	Y	Y	Y	Y	Y	Y	Y	Y	N	N	N	N	N	N	Y	Y	Y	Y	N	N	Y	N	Y	Y	chest pain	N	Y	N	N	N	N	N	Y	N	N	Unknown	N
2020-09-17	Emergency Department	26	F	Black, non-Hispanic	N	Y	Y	N	Y	Y	N	N	Y	Y	Y	Y	Y	Y	Y	Y	N	N	N	N	N	N	N	N	Y	Y	N	N	Y	Y	N	N	NA	N	N	N	N	N	N	N	N	N	N		N
2020-09-17	Emergency Department	20	M	Black, non-Hispanic	Y	Y	N	N	Y	N	Y	Y	Y	Y	N	N	Y	Y	Y	N	Y	N	Y	N	N	N	N	N	N	N	N	N	N	N	N	N	NA	N	Y	N	N	N	N	N	N	N	N	Unknown	N
2020-09-18	Emergency Department	59	M	Refused	Y	Y	Y	Y	Y	Y	N	N	Y	Y	Y	Y	Y	Y	Y	Y	N	N	N	N	Y	Y	N	N	N	N	Y	N	N	N	Y	N	dysphagia; lymphadenopathy	N	N	N	N	Y	N	N	N	N	Y	Y	N
2020-09-21	Emergency Department	50	F	Black, non-Hispanic	N	Y	N	N	Y	Y	Y	Y	Y	Y	Y	Y	Y	Y	Y	Y	N	N	N	N	N	N	Y	Y	Y	Y	Y	Y	Y	Y	N	N	NA	Y	Y	N	N	Y	Y	N	N	N	N	Unknown	N
2020-09-18	Emergency Department	56	F	Black, non-Hispanic	N	N	N	N	N	N	N	N	N	N	N	N	N	N	N	N	N	N	N	N	N	N	N	N	N	N	N	N	N	N	N	N	NA	N	N	N	N	N	N	N	N	N	N	Unknown	N
2020-09-19	Emergency Department	65	M	Black, non-Hispanic	N	N	N	N	N	N	N	N	N	N	N	N	N	N	N	N	N	N	N	N	N	N	N	N	N	N	N	N	N	N	N	N	NA	N	N	N	N	Y	N	N	N	Unknown	Unknown	Unknown	Unknown
2020-09-21	Emergency Department	74	F	White, non-Hispanic	N	Y	N	N	N	N	Y	Y	Y	Y	Y	Y	Y	Y	N	N	N	N	N	N	Y	Y	N	N	N	N	N	N	Y	Y	N	N	NA	Y	N	Y	N	N	Y	N	N	N	N	Unknown	N
2020-09-19	Emergency Department	42	M	Black, non-Hispanic	N	N	N	N	N	N	N	N	N	N	N	N	N	N	N	N	N	N	N	N	N	N	N	N	N	N	N	N	N	N	N	N	NA	N	N	N	N	N	N	N	N	N	N	Unknown	N
2020-09-18	Emergency Department	53	M	Black, non-Hispanic	Y	Y	N	N	Y	Y	Y	Y	Y	Y	Y	Y	Y	Y	Y	Y	N	N	N	N	N	N	Y	Y	Y	N	Y	N	Y	N	Y	N	cold sweats, muscle spasms	N	N	N	N	N	N	N	N	N	N	Unknown	N
2020-09-14	Emergency Department	18	F	Black, non-Hispanic	Y	Y	Y	Y	Y	Y	Y	Y	Y	Y	Y	Y	N	N	Y	Y	N	N	N	N	Y	Y	Y	Y	Y	Y	N	N	Y	Y	Y	Y	loss of appetite	N	N	N	N	N	Y	N	N	N	Y	N	N
2020-09-21	Emergency Department	53	F	Black, non-Hispanic	N	Y	U	N	N	N	Y	Y	Y	Y	Y	N	Y	N	Y	Y	N	N	N	N	Y	N	N	N	N	N	N	N	N	N	Y	Y	back pain	N	Y	N	Y	Y	N	N	N	N	N	Unknown	N
2020-09-19	Emergency Department	32	F	Black, non-Hispanic	Y	Y	N	N	Y	Y	N	N	N	N	Y	Y	Y	Y	Y	N	N	N	N	N	Y	N	N	N	N	N	Y	Y	N	N	Y	N	sweats, loss of appetite	N	N	N	N	N	N	Unknown	N	N	Y	Unknown	Y
2020-09-21	Emergency Department	43	F	Black, non-Hispanic	N	N	N	N	N	N	N	N	N	N	N	N	N	N	N	N	N	N	N	N	N	N	N	N	N	N	N	N	N	N	N	N	NA	N	N	N	N	Y	N	N	N	N	N	Unknown	Y
2020-09-21	Emergency Department	29	F	Black, non-Hispanic	N	Y	N	N	N	N	Y	Y	Y	Y	N	N	N	N	N	N	N	N	N	N	Y	Y	N	N	N	N	N	N	N	N	Y	Y	wheezing	N	Y	N	N	N	N	N	N	N	N	Unknown	N
2020-09-22	Emergency Department	39	Non-binary	White, non-Hispanic	N	Y	N	N	Y	Y	Y	Y	Y	N	Y	Y	Y	Y	Y	Y	N	N	N	N	N	N	Y	Y	N	N	N	N	Y	N	N	N	NA	N	N	N	Y	N	N	Y	N	N	Y	Unknown	N
2020-09-21	Emergency Department	61	M	Black, non-Hispanic	Y	Y	N	N	Y	Y	Y	Y	Y	Y	Y	Y	Y	Y	Y	Y	Y	Y	Y	Y	Y	Y	Y	Y	Y	Y	Y	N	Y	Y	Y	Y	general malaise, loss of appetite, chills, dark spots on finger joints	N	N	Y	N	Y	Y	N	Y	N	Y	Unknown	N
2020-09-21	Emergency Department	43	M	Black, non-Hispanic	N	Y	N	N	N	N	Y	Y	Y	Y	Y	N	N	N	Y	N	N	N	Y	Y	N	N	Y	Y	N	N	N	N	Y	N	Y	N	chest congestion	N	Y	N	N	N	N	N	N	N	N	Unknown	N
2020-09-20	Emergency Department	26	M	Black, non-Hispanic	N	N	N	N	N	N	N	N	N	N	N	N	N	N	N	N	N	N	N	N	N	N	N	N	N	N	N	N	N	N	N	N	NA	N	N	N	Y	Y	N	N	N	N	N	Unknown	N
2020-09-21	Emergency Department	56	M	Black, non-Hispanic	N	Y	N	N	N	N	N	N	N	N	N	N	Y	N	N	N	N	N	N	N	N	N	N	N	Y	Y	Y	Y	Y	Y	N	N	NA	N	N	N	N	N	N	N	N	N	N	Unknown	N
2020-09-20	Emergency Department	24	M	Black, non-Hispanic	Y	Y	U	N	Y	Y	Y	Y	Y	Y	Y	Y	Y	Y	Y	Y	N	N	N	N	N	N	Y	Y	Y	Y	Y	Y	Y	Y	N	N	NA	N	N	N	N	N	N	N	N	N	N	Unknown	N
2020-09-21	Emergency Department	22	M	Black, non-Hispanic	N	Y	N	N	N	N	N	N	N	N	N	N	Y	Y	Y	Y	N	N	N	N	Y	Y	N	N	N	N	N	N	N	N	N	N	NA	N	N	N	N	N	N	N	N	N	Y	Unknown	N
2020-09-19	Emergency Department	79	F	White, non-Hispanic	N	Y	N	N	N	N	N	N	N	N	Y	Y	N	N	Y	Y	N	N	N	N	N	N	Y	Y	N	N	N	N	N	N	N	N	NA	N	N	N	N	N	N	N	N	N	Y	Unknown	N
2020-09-19	Emergency Department	27	F	Black, non-Hispanic	Y	Y	N	N	Y	N	Y	Y	Y	Y	Y	Y	Y	Y	Y	Y	Y	N	N	N	Y	Y	Y	Y	N	N	N	N	N	N	N	N	NA	N	N	N	N	N	N	N	N	N	N	Unknown	N
2020-09-18	Emergency Department	35	F	Black, non-Hispanic	Y	Y	Y	Y	Y	Y	N	N	N	N	Y	Y	Y	Y	Y	Y	N	N	N	N	Y	Y	Y	Y	Y	Y	N	N	N	N	N	N	NA	N	N	N	N	N	Y	N	N	N	N	Unknown	Y
2020-09-22	Emergency Department	55	F	Black, non-Hispanic	Y	Y	N	N	N	N	Y	Y	N	N	N	N	Y	Y	N	N	N	N	N	N	N	N	N	N	Y	Y	N	N	Y	Y	N	Y	NA	N	N	N	Y	Y	N	N	N	N	N	Unknown	N
2020-09-22	Emergency Department	64	M	Black, non-Hispanic	N	N	N	N	N	N	N	N	N	N	N	N	N	N	N	N	N	N	N	N	N	N	N	N	N	N	N	N	N	N	N	N	NA	N	N	N	N	N	N	N	N	N	N	Unknown	N
2020-09-18	Emergency Department	19	F	Black, non-Hispanic	N	Y	N	N	N	N	N	N	N	N	N	N	Y	Y	Y	Y	N	N	N	N	Y	Y	N	N	N	N	N	N	N	N	Y	Y	neck pain with movement	N	Y	N	N	N	N	N	N	N	N	Unknown	N
2020-09-21	Emergency Department	48	F	Black, non-Hispanic	N	N	N	N	N	N	N	N	N	N	N	N	N	N	N	N	N	N	N	N	N	N	N	N	N	N	N	N	N	N	N	N	NA	N	N	N	N	N	N	N	N	N	N	Unknown	N
2020-09-21	Emergency Department	64	F	Other	N	Y	N	N	Y	Y	N	N	Y	Y	Y	Y	Y	Y	Y	N	Y	Y	N	N	N	N	N	N	N	N	N	N	N	N	N	N	NA	N	Y	N	Y	N	N	N	N	N	N	Unknown	N
2020-09-22	Emergency Department	73	M	Black, non-Hispanic	N	Y	N	N	N	N	Y	N	N	N	N	N	N	N	N	N	N	N	N	N	N	N	N	N	N	N	N	N	N	N	N	N	NA	N	N	N	Y	N	N	N	N	N	Y	Unknown	Y
2020-09-22	Emergency Department	34	F	Hispanic/Latino	N	Y	N	N	N	N	N	N	N	N	N	N	Y	N	N	N	N	N	N	N	N	N	N	N	N	N	N	N	N	N	N	N	NA	N	N	N	Y	N	N	N	N	N	N	N	Y
2020-09-22	Emergency Department	80	F	Black, non-Hispanic	N	Y	N	N	N	N	Y	Y	Y	Y	Y	Y	Y	Y	N	N	N	N	N	N	N	N	N	N	Y	N	N	N	N	N	N	N	NA	N	N	N	Y	Y	N	N	N	N	Y	Unknown	Y
2020-09-17	Emergency Department	36	M	Black, non-Hispanic	N	Y	N	N	N	N	N	N	Y	Y	Y	N	N	N	N	N	N	N	N	N	N	N	N	N	Y	N	N	N	N	N	N	N	NA	N	N	N	N	Y	N	Y	N	N	N	Unknown	N
2020-09-17	Emergency Department	58	M	Black, non-Hispanic	N	N	N	N	N	N	N	N	N	N	N	N	N	N	N	N	N	N	N	N	N	N	N	N	N	N	N	N	N	N	N	N	NA	N	Y	N	N	Y	N	N	N	N	N	Unknown	N
2020-09-22	Emergency Department	24	M	Black, non-Hispanic	N	Y	N	N	N	N	Y	Y	Y	Y	N	N	N	N	Y	Y	N	N	N	N	Y	Y	Y	Y	Y	N	Y	N	N	N	N	N	NA	N	N	N	N	N	N	N	N	N	N	Unknown	N
2020-09-17	Emergency Department	60	M	Refused	N	Y	N	N	Y	N	Y	Y	Y	Y	Y	Y	Y	N	Y	Y	Y	Y	N	N	N	N	Y	Y	N	N	N	N	N	N	Y	N	loss of appetite, night sweats	Y	N	N	N	N	N	N	N	N	Unknown	Unknown	Y
2020-09-21	Emergency Department	80	M	Black, non-Hispanic	N	Y	N	N	N	N	Y	Y	Y	Y	N	N	N	N	N	N	N	N	N	N	N	N	N	N	N	N	N	N	N	N	N	N	NA	N	N	Y	Y	Y	N	N	N	N	N	Unknown	N
2020-09-20	Emergency Department	33	M	Black, non-Hispanic	Y	Y	N	N	Y	Y	N	N	Y	Y	N	N	N	N	Y	Y	Y	Y	Y	Y	Y	Y	Y	Y	Y	Y	Y	N	Y	N	N	N	NA	N	N	N	N	N	N	N	N	Y	Y	Unknown	N
2020-09-22	Emergency Department	58	F	White, non-Hispanic	N	N	N	N	N	N	N	N	N	N	N	N	N	N	N	N	N	N	N	N	N	N	N	N	N	N	N	N	N	N	N	N	NA	N	N	N	N	N	N	N	N	N	N	Unknown	N
2020-09-22	Emergency Department	75	M	Black, non-Hispanic	N	Y	N	N	N	N	N	N	Y	Y	N	N	N	N	N	N	N	N	N	N	N	N	N	N	N	N	N	N	N	N	Y	N	melena (blood in stool)	N	N	N	N	Y	N	Y	N	N	N	Y	N
2020-09-22	Emergency Department	60	M	Black, non-Hispanic	N	Y	N	N	N	N	Y	N	Y	N	Y	N	Y	Y	N	N	Y	N	N	N	N	N	N	N	N	N	N	N	N	N	N	N	NA	N	N	N	N	N	Y	N	N	N	N	Unknown	N
2020-09-23	Emergency Department	66	F	Black, non-Hispanic	N	Y	N	N	N	N	N	N	N	N	Y	Y	N	N	Y	N	N	N	N	N	N	N	N	N	N	N	Y	Y	N	N	N	N	NA	N	N	N	N	Y	N	N	N	N	Unknown	N	N
2020-09-22	Emergency Department	27	M	Black, non-Hispanic	Y	Y	Y	N	Y	N	Y	Y	Y	N	Y	Y	Y	Y	Y	N	N	N	N	N	Y	N	Y	N	Y	N	N	N	Y	N	N	N	NA	N	N	N	N	N	N	N	Y	Y	N	Unknown	N
2020-09-21	Emergency Department	64	M	Black, non-Hispanic	N	Y	N	N	Y	N	N	N	Y	Y	Y	Y	N	N	N	N	U	N	U	N	U	N	Y	Y	Y	Y	N	N	N	N	Y	N	sweating, dry mouth	Y	N	N	Y	Y	Y	Y	Y	Y	N	N	Y
2020-09-23	Emergency Department	54	F	Black, non-Hispanic	N	Y	N	N	N	N	N	N	Y	Y	Y	Y	Y	Y	Y	Y	N	N	N	N	N	N	Y	Y	Y	Y	Y	Y	Y	Y	Y	N	Chills	N	N	N	N	N	N	N	N	N	Y	N	Y
2020-09-24	Emergency Department	40	F	Hispanic/Latino	N	Y	N	N	Y	N	Y	N	N	N	Y	Y	Y	N	N	N	N	N	N	N	N	N	N	N	Y	N	Y	N	Y	N	N	N	NA	N	N	N	N	N	N	N	N	N	N	N	N
2020-09-24	Emergency Department	65	M	Black, non-Hispanic	N	N	N	N	N	N	N	N	N	N	N	N	N	N	N	N	N	N	N	N	N	N	N	N	N	N	N	N	N	N	N	N	NA	N	N	N	N	N	Y	Y	N	N	N	Unknown	N
2020-09-24	Emergency Department	61	M	White, non-Hispanic	N	N	N	N	N	N	N	N	N	N	N	N	N	N	N	N	N	N	N	N	N	N	N	N	N	N	N	N	N	N	N	N	NA	N	N	N	N	N	N	N	N	N	N	N	N
2020-09-23	Emergency Department	54	M	Black, non-Hispanic	N	Y	N	N	N	N	N	N	Y	Y	N	N	Y	Y	N	N	N	N	N	N	N	N	Y	Y	N	N	N	N	N	N	N	N	NA	Unknown	Y	Unknown	Y	Y	N	N	N	Unknown	N	N	N
2020-09-24	Emergency Department	36	M	Black, non-Hispanic	Y	Y	N	N	N	N	N	N	N	N	N	N	N	N	N	N	N	N	N	N	N	N	Y	Y	N	N	N	N	N	N	N	N	NA	N	Y	N	N	N	N	N	N	N	N	N	N
2020-09-23	Emergency Department	38	F	Black, non-Hispanic	N	Y	N	N	N	N	N	N	Y	N	N	N	N	N	Y	N	N	N	N	N	N	N	N	N	N	N	N	N	N	N	N	N	NA	N	N	N	N	Y	N	N	N	N	N	N	N
2020-09-23	Emergency Department	57	F	Black, non-Hispanic	N	N	N	N	N	N	N	N	N	N	N	N	N	N	N	N	N	N	N	N	N	N	N	N	N	N	N	N	N	N	N	N	NA	N	N	N	N	Y	N	N	N	N	N	N	N
2020-09-23	Emergency Department	59	M	Black, non-Hispanic	N	Y	N	N	Y	Y	Y	Y	Y	Y	Y	Y	N	N	Y	Y	Y	Y	N	N	N	N	N	N	N	N	N	N	N	N	Y	N	palpitations	N	Y	N	N	N	N	N	N	N	N	N	N
2020-09-23	Emergency Department	83	F	Black, non-Hispanic	N	Y	N	N	N	N	Y	Y	N	N	N	N	N	N	N	N	N	N	N	N	N	N	Y	Y	N	N	N	N	N	N	N	N	NA	N	N	N	Y	Y	N	N	N	N	Y	N	N
2020-09-22	Emergency Department	63	F	Black, non-Hispanic	N	Y	Y	N	Y	Y	Y	Y	N	N	Y	Y	Y	Y	Y	Y	N	N	N	N	N	N	Y	Y	Y	N	Y	N	N	N	Y	N	hematuria	N	N	Y	N	Y	N	N	N	N	N	Unknown	N
2020-09-22	Emergency Department	35	M	Black, non-Hispanic	N	Y	N	N	N	N	Y	Y	Y	Y	N	N	N	N	N	N	N	N	N	N	N	N	Y	Y	N	N	N	N	N	N	N	N	NA	N	Y	N	N	N	N	N	N	N	N	Unknown	N
2020-09-23	Emergency Department	55	F	Black, non-Hispanic	N	Y	Y	N	Y	N	Y	Y	Y	Y	Y	Y	N	N	Y	Y	N	N	N	N	N	N	N	N	N	N	N	N	N	N	N	N	NA	N	Y	N	N	Y	N	N	N	Y	N	N	N
2020-09-19	Emergency Department	65	F	Black, non-Hispanic	N	Y	N	N	N	N	N	N	N	N	Y	Y	Y	Y	Y	N	N	N	N	N	Y	Y	Y	N	Y	N	Y	N	Y	Y	Y	Y	dry mouth	N	N	N	N	Y	Y	N	N	Y	N	Unknown	Y
2020-09-23	Emergency Department	38	M	Refused	N	Y	N	N	Y	Y	N	N	Y	Y	N	N	N	N	N	N	N	N	N	N	N	N	N	N	Y	Y	Y	Y	N	N	N	N	NA	N	N	N	N	N	N	N	N	N	N	N	N
2020-09-23	Emergency Department	19	M	Black, non-Hispanic	N	N	N	N	N	N	N	N	N	N	N	N	N	N	N	N	N	N	N	N	N	N	N	N	N	N	N	N	N	N	N	N	NA	N	Y	N	N	N	N	N	N	N	N	N	N
2020-09-25	Emergency Department	25	F	Black, non-Hispanic	N	Y	Y	N	N	N	N	N	Y	N	N	N	N	N	Y	Y	N	N	N	N	N	N	N	N	N	N	N	N	N	N	N	N	NA	N	N	N	N	N	N	N	N	N	N		N
2020-09-25	Emergency Department	47	M	Black, non-Hispanic	N	Y	N	N	N	N	Y	Y	Y	Y	N	N	Y	Y	Y	N	N	N	N	N	Y	N	Y	Y	N	N	N	N	N	N	N	N	NA	N	N	N	N	Y	N	N	N	N	N	Unknown	Y
2020-09-25	Outpatient clinic	72	F	Black, non-Hispanic	Pre-op	N	N	N	N	N	N	N	N	N	N	N	N	N	N	N	N	N	N	N	N	N	N	N	N	N	N	N	N	N	N	N	NA	N	N	N	N	Y	N	Y	N	N	N	Unknown	N
2020-09-25	Outpatient clinic	58	F	Black, non-Hispanic	Pre-op	Y	N	N	N	N	N	N	N	N	N	N	N	N	N	N	N	N	N	N	Y	Y	N	N	N	N	N	N	N	N	N	N	NA	N	N	N	N	N	Y	N	N	N	N	Unknown	N
2020-09-25	Emergency Department	67	F	Black, non-Hispanic	Y	Y	N	N	N	N	N	N	N	N	N	N	N	N	N	N	N	N	N	N	N	N	Y	N	N	N	N	N	N	N	N	N	NA	N	Y	N	N	Y	Y	N	N	N	N	Unknown	Y
2020-09-25	Outpatient clinic	64	F	Black, non-Hispanic	Y	Y	N	N	N	N	N	N	N	N	N	N	N	N	Y	N	N	N	N	N	N	N	Y	Y	N	N	N	N	N	N	Y	N	hemoptysis	N	Y	N	N	Y	N	N	N	Y	N	Unknown	N
2020-09-25	Outpatient clinic	56	F	White, non-Hispanic	Pre-op	N	N	N	N	N	N	N	N	N	N	N	N	N	N	N	N	N	N	N	N	N	N	N	N	N	N	N	N	N	N	N	NA	Y	Y	N	N	N	N	N	N	Y	N	N	N
2020-09-25	Emergency Department	56	F	Black, non-Hispanic	N	Y	Y	N	Y	N	Y	Y	Y	Y	Y	Y	Y	N	Y	N	Y	N	Y	N	N	N	N	N	Y	N	N	N	Y	N	N	N	NA	N	Y	N	N	Y	Y	N	N	N	N	N	N
2020-09-25	Outpatient clinic	60	M	Black, non-Hispanic	Pre-op	Y	N	N	N	N	N	N	Y	N	N	N	N	N	N	N	N	N	N	N	N	N	N	N	N	N	N	N	N	N	N	N	NA	N	Y	N	N	Y	N	N	N	N	N	N	Y
2020-09-24	Emergency Department	57	F	Refused	N	N	N	N	N	N	N	N	N	N	N	N	N	N	N	N	N	N	N	N	N	N	N	N	N	N	N	N	N	N	N	N	NA	N	N	N	Y	Y	Y	N	N	N	N	N	N
2020-09-24	Emergency Department	38	M	Black, non-Hispanic	N	Y	N	N	N	N	Y	Y	N	N	Y	Y	N	N	N	N	N	N	N	N	Y	Y	N	N	Y	Y	Y	Y	Y	Y	N	N	NA	N	N	N	N	N	N	N	N	N	N	Unknown	N
2020-09-24	Emergency Department	47	M	Refused	N	Y	N	N	N	N	Y	Y	N	N	N	N	N	N	Y	Y	N	N	N	N	N	N	Y	Y	N	N	N	N	N	N	N	N	NA	N	N	N	N	N	N	Y	N	N	N	Unknown	N
2020-09-25	Emergency Department	41	M	Black, non-Hispanic	N	Y	N	N	N	N	N	N	N	N	N	N	N	N	N	N	N	N	N	N	N	N	N	N	N	N	N	N	Y	Y	N	N	NA	N	N	N	N	Y	N	N	N	N	N	Unknown	N
2020-09-25	Emergency Department	65	F	Black, non-Hispanic	N	N	N	N	N	N	N	N	N	N	N	N	N	N	N	N	N	N	N	N	N	N	N	N	N	N	N	N	N	N	N	N	NA	N	N	N	Y	Y	N	N	N	Y	N	N	N
2020-09-25	Emergency Department	56	M	Black, non-Hispanic	N	Y	N	N	N	N	Y	N	Y	Y	Y	Y	N	N	N	N	N	N	N	N	N	N	Y	Y	N	N	N	N	N	N	N	N	NA	N	N	N	Y	Y	N	Y	N	N	N	Unknown	N
2020-09-26	Emergency Department	76	M	White, non-Hispanic	Y	Y	N	N	N	N	Y	Y	Y	Y	Y	Y	Y	Y	N	N	N	N	N	N	N	N	N	N	N	N	N	N	N	N	N	N	NA	N	Y	N	N	N	Y	N	N	N	N	Unknown	N
2020-09-25	Emergency Department	25	F	Black, non-Hispanic	N	Y	N	N	N	N	Y	Y	N	N	Y	N	N	N	Y	N	N	N	N	N	N	N	Y	N	Y	N	Y	N	Y	N	N	N	NA	N	N	N	N	N	N	N	N	N	N	Unknown	N
2020-09-28	Outpatient clinic	51	F	Black, non-Hispanic	Pre-op	N	N	N	N	N	N	N	N	N	N	N	N	N	N	N	N	N	N	N	N	N	N	N	N	N	N	N	N	N	N	N	NA	N	N	Y	N	Y	N	N	N	N	N	Unknown	N
2020-09-28	Emergency Department	59	M	Black, non-Hispanic	N	Y	N	N	N	N	N	N	N	N	N	N	Y	Y	N	N	Y	Y	Y	Y	Y	N	Y	Y	N	N	N	N	N	N	N	N	NA	N	Y	N	N	N	N	N	N	N	N	Unknown	N
2020-09-28	Outpatient clinic	50	F	AI/AN, non-Hispanic	Pre-op	N	N	N	N	N	N	N	N	N	N	N	N	N	N	N	N	N	N	N	N	N	N	N	N	N	N	N	N	N	N	N	NA	N	Y	N	N	N	N	N	N	N	N	Unknown	N
2020-09-28	Outpatient clinic	51	F	White, non-Hispanic	Pre-op	N	N	N	N	N	N	N	N	N	N	N	N	N	N	N	N	N	N	N	N	N	N	N	N	N	N	N	N	N	N	N	NA	N	N	Y	N	N	N	N	N	N	Y	Y	N
2020-09-28	Emergency Department	49	M	Black, non-Hispanic	Y	Y	N	N	N	N	Y	Y	Y	Y	Y	Y	N	N	N	N	N	N	N	N	N	N	Y	Y	Y	Y	N	N	N	N	N	N	NA	N	N	N	N	Y	Y	Y	N	N	N	N	N
2020-09-28	Emergency Department	47	M	Black, non-Hispanic	N	Y	N	N	N	N	Y	Y	Y	Y	N	N	Y	Y	N	N	Y	Y	Y	Y	N	N	Y	Y	Y	Y	N	N	Y	Y	N	N	NA	N	Y	N	N	N	N	N	N	Y	N	Unknown	N
2020-09-28	Emergency Department	25	M	White, non-Hispanic	N	Y	Y	Y	Y	Y	Y	Y	Y	Y	Y	Y	Y	Y	Y	N	N	N	N	N	Y	Y	N	N	Y	Y	Y	N	Y	N	N	N	NA	N	N	N	N	N	N	N	N	N	N	Unknown	Y
2020-09-28	Emergency Department	48	F	Black, non-Hispanic	Y	Y	Y	N	Y	Y	Y	Y	Y	Y	Y	Y	Y	Y	N	Y	N	N	N	N	Y	Y	Y	Y	Y	Y	N	N	N	N	N	N	NA	N	Y	N	N	Y	N	N	N	N	N	Unknown	N
2020-09-28	Emergency Department	67	M	Black, non-Hispanic	N	Y	N	N	N	N	Y	Y	Y	Y	Y	Y	U	N	N	N	N	N	U	N	N	N	Y	Y	N	N	N	N	N	N	N	N	NA	Y	N	N	N	N	N	N	N	N	N	Unknown	Y
2020-09-28	Outpatient clinic	60	F	Hispanic/Latino	Pre-op	N	N	N	N	N	N	N	N	N	N	N	N	N	N	N	N	N	N	N	N	N	N	N	N	N	N	N	N	N	N	N	NA	N	N	N	N	Y	N	Y	N	Unknown	Y	Unknown	Y
2020-09-28	Outpatient clinic	51	F	Hispanic/Latino	N	N	N	N	N	N	N	N	N	N	N	N	N	N	N	N	N	N	N	N	N	N	N	N	N	N	N	N	N	N	N	N	NA	N	N	N	Y	Y	N	N	N	N	Y	Unknown	N
2020-09-25	Emergency Department	63	F	Black, non-Hispanic	Y	Y	N	N	N	N	Y	Y	Y	Y	N	N	N	N	N	N	N	N	N	N	Y	Y	Y	Y	N	N	N	N	N	N	Y	N	eye achiness due to glaucoma	Y	Y	Y	N	Y	Y	N	N	N	N	Y	N
2020-09-25	Emergency Department	55	F	Black, non-Hispanic	N	Y	N	N	N	N	N	N	N	N	N	N	N	N	N	N	N	N	N	N	N	N	Y	N	N	N	N	N	N	N	N	N	NA	N	Y	N	N	N	N	N	N	N	Y	N	N
2020-09-25	Emergency Department	52	F	Black, non-Hispanic	Pre-op	N	N	N	N	N	N	N	N	N	N	N	N	N	N	N	N	N	N	N	N	N	N	N	N	N	N	N	N	N	N	N	NA	N	N	N	N	Y	N	N	N	N	N	Y	N
2020-09-24	Emergency Department	32	F	Black, non-Hispanic	N	Y	Y	N	Y	N	N	N	N	N	N	N	N	N	N	N	N	N	N	N	N	N	Y	Y	N	N	N	N	N	N	N	N	NA	N	N	N	N	N	N	N	N	N	N	N	N
2020-09-23	Emergency Department	56	M	Black, non-Hispanic	Y	Y	N	N	Y	N	Y	N	Y	Y	Y	Y	Y	Y	Y	N	Y	Y	N	N	N	N	N	N	Y	Y	Y	N	Y	N	N	N	NA	N	N	N	N	N	N	N	N	N	N	Unknown	N
2020-09-24	Emergency Department	29	F	Black, non-Hispanic	N	Y	N	N	N	N	Y	Y	Y	Y	Y	N	Y	Y	Y	N	N	N	N	N	N	N	N	N	N	N	N	N	N	N	N	N	NA	N	N	N	N	N	N	N	N	N	N	N	N
2020-09-23	Emergency Department	65	M	Black, non-Hispanic	N	Y	N	N	N	N	Y	Y	Y	Y	Y	Y	N	N	N	N	N	N	N	N	N	N	Y	N	Y	Y	N	N	N	N	Y	N	constipation	N	N	N	N	Y	Y	N	N	N	N	N	N
2020-09-29	Emergency Department	29	M	Black, non-Hispanic	N	Y	U	N	Y	Y	Y	Y	Y	Y	Y	Y	Y	Y	N	N	Y	Y	N	N	N	N	N	N	Y	Y	Y	Y	N	N	Y	Y	surgical site (abdominal) pain	N	N	N	N	N	N	N	N	N	Y	N	N
2020-09-28	Emergency Department	69	F	Black, non-Hispanic	N	Y	N	N	Y	Y	Y	Y	Y	Y	Y	N	Y	N	N	N	N	N	N	N	N	N	Y	N	N	N	N	N	Y	Y	Y	N	swelling in the lower extremities	Y	N	N	Y	Y	Y	Y	N	N	N	Unknown	N
2020-09-25	Outpatient clinic	55	F	White, non-Hispanic	Pre-op	N	N	N	N	N	N	N	N	N	N	N	N	N	N	N	N	N	N	N	N	N	N	N	N	N	N	N	N	N	N	N	NA	N	Y	N	N	N	N	N	N	N	N	Unknown	N
2020-09-28	Emergency Department	45	F	Black, non-Hispanic	N	Y	U	N	Y	Y	Y	Y	Y	Y	Y	Y	Y	Y	Y	Y	N	N	N	N	Y	Y	Y	Y	Y	Y	N	N	Y	N	Y	Y	chest pain	Y	Y	N	N	Y	N	N	N	N	N	N	Y
2020-09-25	Outpatient clinic	71	M	Black, non-Hispanic	Pre-op	N	N	N	N	N	N	N	N	N	N	N	N	N	N	N	N	N	N	N	N	N	N	N	N	N	N	N	N	N	N	N	NA	N	N	N	N	Y	N	N	N	N	N	N	Y
2020-09-25	Outpatient clinic	51	M	Hispanic/Latino	Y	Y	U	N	Y	N	Y	N	N	N	N	N	N	N	N	N	N	N	N	N	N	N	N	N	N	N	N	N	N	N	N	N	NA	N	N	N	Y	Y	N	N	N	N	N	N	Y
2020-09-29	Emergency Department	22	M	Black, non-Hispanic	N	Y	U	N	N	N	Y	Y	Y	Y	Y	Y	Y	Y	N	N	Y	Y	N	N	N	N	N	N	N	N	N	N	N	N	Y	N	light headed	N	N	N	N	Y	N	N	N	N	Y	N	N
2020-09-29	Emergency Department	56	M	Black, non-Hispanic	N	Y	N	N	N	N	N	N	N	N	N	N	N	N	N	N	N	N	N	N	N	N	N	N	N	N	N	N	Y	N	Y	Y	numb feet	N	N	N	N	Y	N	N	N	N	N	N	N
2020-09-28	Emergency Department	39	F	Hispanic/Latino	N	Y	N	N	N	N	Y	Y	Y	Y	Y	Y	Y	Y	Y	Y	Y	Y	Y	Y	Y	Y	Y	Y	Y	Y	N	N	Y	Y	Y	Y	back pain	N	Y	N	N	Y	N	N	N	N	N	N	N
2020-09-23	Emergency Department	58	F	Multiple Race	Y	Y	Y	N	Y	N	Y	Y	Y	Y	Y	Y	Y	Y	Y	N	Y	N	N	N	Y	Y	Y	Y	Y	N	N	N	N	N	Y	N	loss of appetite, pleuritic chest pain	N	Y	N	N	N	N	N	N	N	N	N	Y
2020-09-22	Emergency Department	45	F	Other	N	Y	U	N	Y	N	Y	Y	Y	N	Y	N	N	N	Y	N	Y	N	N	N	N	N	Y	N	Y	N	N	N	N	N	Y	N	bleeding from mouth and nose	N	N	N	N	N	Y	N	N	N	N	N	Y
2020-09-22	Emergency Department	52	M	Hispanic/Latino	N	Y	N	N	N	N	N	N	Y	Y	Y	Y	Y	Y	Y	Y	N	N	N	N	N	N	N	N	Y	N	N	N	N	N	Y	N	chills	N	N	N	N	Y	Y	N	N	N	N	Unknown	N
2020-09-29	Emergency Department	29	F	Black, non-Hispanic	Y	Y	N	N	N	N	Y	Y	Y	Y	Y	Y	Y	Y	Y	Y	Y	Y	Y	Y	Y	Y	Y	Y	N	N	Y	N	N	N	N	N	NA	N	N	Y	N	N	N	N	N	N	N	N	N
2020-09-29	Outpatient clinic	42	M	Black, non-Hispanic	Pre-op	N	N	N	N	N	N	N	N	N	N	N	N	N	N	N	N	N	N	N	N	N	N	N	N	N	N	N	N	N	N	N	NA	N	N	N	N	N	N	N	N	N	N	N	N
2020-09-29	Emergency Department	20	F	Black, non-Hispanic	Y	Y	N	N	N	N	Y	Y	Y	Y	Y	Y	Y	Y	Y	Y	N	N	N	N	Y	Y	Y	Y	Y	Y	N	N	Y	Y	N	N	NA	N	N	N	Y	N	N	N	N	N	N	N	N
2020-09-28	Emergency Department	68	M	Black, non-Hispanic	N	N	N	N	N	N	N	N	N	N	N	N	N	N	N	N	N	N	N	N	N	N	N	N	N	N	N	N	N	N	N	N	NA	N	N	N	Y	Y	N	N	N	N	N	Unknown	N
2020-09-29	Outpatient clinic	59	M	Black, non-Hispanic	Pre-op	N	N	N	N	N	N	N	N	N	N	N	N	N	N	N	N	N	N	N	N	N	N	N	N	N	N	N	N	N	N	N	NA	N	Y	N	N	Y	N	N	N	N	N	N	N
2020-09-29	Emergency Department	56	F	Black, non-Hispanic	N	Y	Y	N	Y	N	Y	N	Y	Y	N	N	N	N	N	N	N	N	N	N	N	N	Y	Y	N	N	N	N	N	N	N	N	NA	N	Y	N	N	N	N	N	N	N	N	N	N
2020-09-23	Emergency Department	29	F	Black, non-Hispanic	N	Y	N	N	Y	Y	N	N	N	N	N	N	Y	N	Y	Y	N	N	N	N	N	N	Y	N	Y	N	Y	N	N	N	N	N	NA	N	N	Y	N	N	N	N	N	N	N	N	N
2020-09-25	Emergency Department	61	M	Black, non-Hispanic	N	Y	N	N	U	N	Y	Y	Y	Y	Y	Y	Y	Y	U	N	N	N	N	N	N	N	Y	Y	N	N	N	N	N	N	Y	N	phlegm in chest	Y		N	N	Y	N	N	N	N	N	Unknown	N
2020-09-28	Emergency Department	53	F	Black, non-Hispanic	N	Y	U	N	N	N	Y	Y	Y	Y	Y	Y	N	N	Y	N	N	N	N	N	Y	Y	Y	Y	N	N	N	N	N	N	Y	N	dizziness, chest pain	Y	N	N	N	Y	N	N	N	N	N	N	Y
2020-09-29	Emergency Department	22	F	Hispanic/Latino	N	Y	U	N	Y	N	N	N	Y	N	N	N	N	N	N	N	N	N	N	N	N	N	N	N	N	N	N	N	N	N	Y	N	pleuritic pain and ear pain	N	Y	N	N	N	N	N	N	N	N	N	Y
2020-09-28	Outpatient clinic	52	F	Hispanic/Latino	Pre-op	N	N	N	N	N	N	N	N	N	N	N	N	N	N	N	N	N	N	N	N	N	N	N	N	N	N	N	N	N	N	N	NA	N	N	N	N	Y	N	N	N	N	N	Unknown	Y
2020-09-28	Outpatient clinic	61	M	Black, non-Hispanic	Pre-op	N	N	N	N	N	N	N	N	N	N	N	N	N	N	N	N	N	N	N	N	N	N	N	N	N	N	N	N	N	N	N	NA	N	N	N	Y	Y	N	N	N	N	N	N	Y
2020-09-30	Emergency Department	58	M	Refused	N	Y	N	N	Y	N	Y	Y	Y	Y	Y	Y	Y	Y	Y	Y	N	N	N	N	Y	Y	Y	Y	N	N	N	N	Y	N	N	N	NA	N	N	Y	N	N	N	N	N	Y	N	N	N
2020-09-29	Emergency Department	45	M	Black, non-Hispanic	N	Y	N	N	N	N	N	N	Y	Y	N	N	Y	Y	N	N	N	N	N	N	N	N	N	N	N	N	N	N	N	N	N	N	NA	N	N	N	N	N	N	N	N	N	N	N	N
2020-09-30	Outpatient clinic	46	F	Black, non-Hispanic	Pre-op	N	N	N	N	N	N	N	N	N	N	N	N	N	N	N	N	N	N	N	N	N	N	N	N	N	N	N	N	N	N	N	NA	N	N	N	Y	Y	N	N	N	N	N	N	N
2020-10-01	Outpatient clinic	61	F	Black, non-Hispanic	Pre-op	N	N	N	N	N	N	N	N	N	N	N	N	N	N	N	N	N	N	N	N	N	N	N	N	N	N	N	N	N	N	N	NA	N	N	N	N	N	N	N	N	N	N	Y	N
2020-10-01	Emergency Department	57	M	Black, non-Hispanic	Y	Y	N	N	N	N	Y	Y	N	N	Y	N	Y	Y	N	N	N	N	N	N	N	N	Y	Y	Y	Y	N	N	N	N	N	N	NA	N	N	N	N	Y	Y	N	N	N	N	N	N
2020-10-01	Outpatient clinic	51	F	Black, non-Hispanic	Pre-op	N	N	N	N	N	N	N	N	N	N	N	N	N	N	N	N	N	N	N	N	N	N	N	N	N	N	N	N	N	N	N	NA	N	N	N	N	Y	Y	N	N	Unknown	N	Unknown	N
2020-10-02	Emergency Department	60	M	Black, non-Hispanic	N	Y	N	N	N	N	Y	Y	Y	Y	N	N	Y	N	N	N	N	N	N	N	N	N	N	N	N	N	N	N	N	N	Y	N	anorexia, "no appetite to eat"	N	N	N	N	N	N	N	N	N	N	N	N
2020-10-02	Emergency Department	33	M	Black, non-Hispanic	N	Y	N	N	N	N	N	N	Y	Y	N	N	Y	Y	N	N	Y	Y	N	N	N	N	N	N	N	N	N	N	N	N	N	N	NA	N	N	N	N	Y	N	N	N	N	N	Unknown	N
2020-10-02	Emergency Department	36	F	Black, non-Hispanic	N	Y	N	N	N	N	Y	Y	N	N	N	N	N	N	N	N	N	N	N	N	Y	Y	Y	Y	N	N	N	N	N	N	N	N	NA	N	N	N	N	N	N	N	N	N	N	N	N
2020-10-02	Emergency Department	41	F	Black, non-Hispanic	N	Y	N	N	N	N	N	N	Y	Y	Y	Y	N	N	N	N	N	N	N	N	N	N	N	N	Y	N	Y	N	N	N	Y	N	heavy menstrual bleeding	N	N	N	Unknown	N	N	N	N	N	N	Unknown	N
2020-10-03	Emergency Department	26	M	White, non-Hispanic	Y	Y	Y	Y	Y	Y	N	N	N	N	Y	N	N	N	Y	N	N	N	N	N	N	N	N	N	Y	N	Y	Y	Y	Y	N	N	NA	N	N	N	N	N	N	N	N	N	N	Unknown	N
2020-10-02	Emergency Department	41	M	Black, non-Hispanic	N	Y	N	N	N	N	N	N	Y	Y	N	N	Y	Y	N	N	N	N	N	N	Y	N	N	N	N	N	N	N	Y	N	Y	N	chest pain	N	N	N	N	N	N	N	N	N	N	Unknown	N
2020-10-02	Outpatient clinic	57	F	Multiple Race	Pre-op	Y	N	N	N	N	N	N	N	N	N	N	N	N	Y	N	N	N	N	N	N	N	N	N	Y	N	U	N	N	N	N	N	NA	N	N	Y	Y	Y	Unknown	N	Y	Y	Y	Unknown	Y
2020-10-01	L&D	38	F	Multiple Race	L&D	N	N	N	N	N	N	N	N	N	N	N	N	N	N	N	N	N	N	N	N	N	N	N	N	N	N	N	N	N	N	N	NA	N	Y	N	N	N	N	N	N	N	N	N	Unknown
2020-10-01	Emergency Department	63	M	Black, non-Hispanic	N	Y	N	N	U	N	Y	N	Y	N	Y	N	N	N	N	N	N	N	N	N	Y	N	U	N	N	N	N	N	N	N	U	N	NA	Y	Y	N	N	N	Y	N	N	N	N	N	N
2020-10-03	Emergency Department	67	F	Black, non-Hispanic	N	Y	N	N	N	N	N	N	Y	Y	N	N	N	N	N	N	N	N	N	N	N	N	Y	Y	N	N	N	N	Y	Y	N	N	NA	N	N	N	N	Y	N	N	N	N	N	N	N
2020-10-02	Emergency Department	64	Refused	Black, non-Hispanic	N	Y	N	N	N	N	N	N	Y	Y	Y	Y	Y	Y	N	N	N	N	N	N	Y	Y	Y	Y	Y	Y	N	N	N	N	Y	Y	dizziness	N	N	N	Y	Y	N	N	N	N	N	Unknown	N
2020-09-30	Emergency Department	58	F	Black, non-Hispanic	N	Y	U	N	N	N	Y	Y	Y	Y	Y	Y	N	N	Y	Y	Y	Y	N	N	Y	Y	Y	Y	Y	N	N	N	N	N	N	N	NA	N	Y	N	Y	Y	Y	Y	N	N	Y	N	Y
2020-09-30	Emergency Department	63	M	Black, non-Hispanic	N	Y	N	N	Y	N	U	N	Y	N	Y	N	U	N	N	N	U	N	U	N	N	N	N	N	Y	N	Y	N	N	N	N	N	NA	N	N	Y	N	Y	N	N	N	N	N	N	N
2020-10-06	Emergency Department	52	F	Black, non-Hispanic	Y	Y	N	N	U	N	Y	Y	Y	Y	Y	Y	N	N	N	N	N	N	N	N	N	N	Y	Y	N	N	N	N	N	N	N	N	NA	N	Y	N	N	Y	N	N	N	N	N	N	N
2020-10-02	Emergency Department	46	F	Black, non-Hispanic	N	N	N	N	N	N	N	N	N	N	N	N	N	N	N	N	N	N	N	N	N	N	N	N	N	N	N	N	N	N	N	N	NA	N	N	N	N	N	N	N	N	N	N	Unknown	N
2020-09-28	Outpatient clinic	59	F	Hispanic/Latino	Pre-op	N	N	N	N	N	N	N	N	N	N	N	N	N	N	N	N	N	N	N	N	N	N	N	N	N	N	N	N	N	N	N	NA	N	Y	N	N	Y	N	N	N	N	N	Unknown	N
2020-10-02	Emergency Department	60	M	Black, non-Hispanic	Y	Y	N	N	N	N	Y	Y	Y	Y	Y	Y	N	N	N	N	Y	Y	N	N	N	N	N	N	N	N	N	N	N	N	Y	N	lung congestion	N	N	N	N	Y	Y	N	N	N	N	N	N
2020-10-02	Outpatient clinic	57	F	Black, non-Hispanic	N	Y	N	N	N	N	Y	N	N	N	Y	N	Y	N	N	N	N	N	N	N	N	N	Y	N	Y	N	N	N	N	N	Y	N	sinus infection	N	Y	N	N	Y	N	N	N		N	N	Y
2020-10-06	Emergency Department	50	F	Black, non-Hispanic	N	N	N	N	N	N	N	N	N	N	N	N	N	N	N	N	N	N	N	N	N	N	N	N	N	N	N	N	N	N	N	N	NA	N	N	N	Y	N	N	N	N	N	N	N	Y
2020-09-28	Emergency Department	48	F	Black, non-Hispanic	N	Y	N	N	N	N	N	N	N	N	N	N	N	N	N	N	N	N	N	N	N	N	N	N	N	N	N	N	Y	Y	Y	N	weight loss	N	N	N	N	N	N	N	N	Y	N	Unknown	N
2020-10-01	Emergency Department	36	M	Hispanic/Latino	N	Y	N	N	N	N	N	N	Y	N	Y	N	N	N	N	N	N	N	N	N	Y	N	N	N	Y	N	Y	N	Y	N	Y	N	loss of appetite	N	N	N	N	N	N	N	N	N	N	Unknown	N
2020-10-02	Outpatient clinic	58	F	Hispanic/Latino	N	Y	N	N	N	N	N	N	N	N	N	N	N	N	N	N	N	N	N	N	Y	N	N	N	N	N	N	N	N	N	Y	N	vocal cords "out" due to cancer meds	N	N	N	N	N	N	N	N	Y	N	Y	Y
2020-10-05	L&D	42	F	Other	N	N	N	N	N	N	N	N	N	N	N	N	N	N	N	N	N	N	N	N	N	N	N	N	N	N	N	N	N	N	N	N	NA	N	N	N	Y	Y	N	N	N	N	N	N	N
2020-10-05	Outpatient clinic	64	F	Black, non-Hispanic	N	N	N	N	N	N	N	N	N	N	N	N	N	N	N	N	N	N	N	N	N	N	N	N	N	N	N	N	N	N	N	N	NA	N	N	Y	N	N	N	N	N	N	N	Y
2020-10-02	Emergency Department	56	M	Black, non-Hispanic	Y	Y	Y	Y	Y	Y	Y	Y	Y	N	Y	Y	Y	Y	Y	Y	Y	Y	N	N	Y	Y	Y	Y	Y	Y	N	N	N	N	Y	N	dizziness	N	N	Unknown	Y	Y	Y	N	N	N	N	Unknown	N
2020-10-05	Outpatient clinic	48	F	Black, non-Hispanic	Pre-op	N	N	N	N	N	N	N	N	N	N	N	N	N	N	N	N	N	N	N	N	N	N	N	N	N	N	N	N	N	N	N	NA	N	N	N	Y	Y	N	N	N	N	N	N	N
2020-09-30	Outpatient clinic	34	F	Black, non-Hispanic	Pre-op	Y	N	N	N	N	N	N	N	N	N	N	N	N	Y	N	N	N	N	N	N	N	N	N	N	N	N	N	N	N	N	N	NA	N	N	N	N	Y	N	N	N	N	Y	N	N
2020-10-05	Emergency Department	37	F	Hispanic/Latino	N	N	N	N	N	N	N	N	N	N	N	N	N	N	N	N	N	N	N	N	N	N	N	N	N	N	N	N	N	N	N	N	NA	N	N	N	Y	N	N	N	N	N	N	N	N
2020-10-01	Emergency Department	58	M	Hispanic/Latino	N	Y	N	N	N	N	Y	N	Y	N	Y	N	Y	N	N	N	N	N	N	N	N	N	N	N	N	N	N	N	N	N	N	N	NA	Unknown	N	N	N	N	Y	N	N	N	N	N	N
2020-10-02	Outpatient clinic	51	F	Black, non-Hispanic	Y	Y	U	N	N	N	Y	Y	Y	Y	Y	N	Y	N	N	N	N	N	N	N	N	N	Y	N	N	N	N	N	N	N	Y	N	swelling in lower extremities	N	Y	Y	Y	Y	Y	N	N	N	N	N	Y
2020-09-26	Emergency Department	29	M	Hispanic/Latino	N	Y	N	N	N	N	Y	N	Y	N	N	N	N	N	Y	Y	N	N	N	N	N	N	Y	N	N	N	N	N	N	N	N	N	NA	N	N	N	N	Y	N	Y	N	N	N	Unknown	N
2020-09-26	Emergency Department	74	F	Hispanic/Latino	N	N	N	N	N	N	N	N	N	N	N	N	N	N	N	N	N	N	N	N	N	N	N	N	N	N	N	N	N	N	N	N	NA	N	N	N	Y	Y	N	Y	N	N	N	Unknown	N
2020-10-06	Emergency Department	35	M	Black, non-Hispanic	N	Y	N	N	N	N	Y	Y	Y	Y	Y	Y	Y	Y	N	N	N	N	N	N	N	N	N	N	N	N	N	N	N	N	Y	N	pain	N	Y	N	N	N	N	N	N	Y	N	Y	N
2020-10-06	Emergency Department	44	M	Black, non-Hispanic	N	Y	N	N	N	N	Y	Y	Y	Y	N	N	N	N	N	N	N	N	N	N	N	N	N	N	N	N	N	N	N	N	N	N	NA	N	N	N	N	Y	N	N	N	N	N	N	N
2020-10-05	Emergency Department	18	F	Black, non-Hispanic	N	N	N	N	N	N	N	N	N	N	N	N	N	N	N	N	N	N	N	N	N	N	N	N	N	N	N	N	N	N	N	N	NA	N	N	N	N	N	N	N	N	N	N	Unknown	N
2020-10-06	Emergency Department	69	M	Hispanic/Latino	N	Y	N	N	N	N	N	N	N	N	N	N	N	N	N	N	N	N	N	N	N	N	N	N	N	N	N	N	Y	Y	N	N	NA	N	N	N	N	N	N	N	N	N	N	N	N
2020-10-05	L&D	25	F	Hispanic/Latino	L&D	N	N	N	N	N	N	N	N	N	N	N	N	N	N	N	N	N	N	N	N	N	N	N	N	N	N	N	N	N	N	N	NA	N	N	N	N	N	N	N	N	N	N	N	N
2020-10-05	Outpatient clinic	74	F	Black, non-Hispanic	Pre-op	N	N	N	N	N	N	N	N	N	N	N	N	N	N	N	N	N	N	N	N	N	N	N	N	N	N	N	N	N	N	N	NA	N	N	N	Y	Y	N	N	N	N	N	N	N
2020-10-06	Emergency Department	23	M	White, non-Hispanic	Y	Y	N	N	N	N	Y	Y	Y	Y	Y	Y	N	N	N	N	N	N	N	N	Y	Y	Y	Y	Y	Y	N	N	N	N	Y	N	chills	N	N	N	N	N	N	N	N	N	N	N	Y
2020-10-06	Emergency Department	38	M	Black, non-Hispanic	N	N	N	N	N	N	N	N	N	N	N	N	N	N	N	N	N	N	N	N	N	N	N	N	N	N	N	N	N	N	N	N	NA	N	N	N	N	N	N	N	N	N	N	N	N
2020-10-05	Emergency Department	63	M	Black, non-Hispanic	N	Y	N	N	Y	N	N	N	N	N	Y	N	Y	N	N	N	N	N	N	N	N	N	Y	Y	Y	N	N	N	Y	Y	N	N	NA	N	N	N	N	Y	N	N	N	N	N	N	N
2020-10-06	Emergency Department	47	M	Black, non-Hispanic	Y	Y	N	N	N	N	Y	Y	Y	Y	Y	Y	Y	Y	Y	Y	Y	Y	Y	Y	Y	Y	Y	Y	Y	Y	N	N	Y	Y	N	N	NA	N	N	N	N	N	N	N	N	N	N	N	N
2020-10-05	Emergency Department	37	M	Black, non-Hispanic	Y	Y	Y	N	Y	Y	Y	Y	N	N	Y	Y	Y	Y	Y	Y	N	N	N	N	N	N	Y	N	N	N	N	N	N	N	Y	Y	sweats	N	N	N	N	N	N	N	N	N	N	N	N
2020-10-05	Outpatient clinic	53	M	Black, non-Hispanic	N	N	N	N	N	N	N	N	N	N	N	N	N	N	N	N	N	N	N	N	N	N	N	N	N	N	N	N	N	N	N	N	NA	N	N	N	N	N	Y	N	N	N	N	N	N
2020-10-06	Emergency Department	53	M	White, non-Hispanic	N	Y	N	N	N	N	Y	Y	Y	Y	Y	Y	Y	N	Y	Y	N	Y	N	Y	N	N	Y	Y	N	N	N	N	N	N	N	N	NA	N	Y	N	Y	Y	Y	Unknown	Unknown	N		N
2020-10-05	Emergency Department	22	F	Black, non-Hispanic	Y	N	N	N	N	N	N	N	N	N	N	N	N	N	N	N	N	N	N	N	N	N	N	N	N	N	N	N	N	N	N	N	NA	N	Y	N	N	Y	N	N	N	N	N	N	Y
2020-10-05	Emergency Department	70	M	Black, non-Hispanic	N	Y	N	N	N	N	N	N	N	N	N	N	N	N	N	N	N	N	N	N	N	N	N	N	N	N	N	N	Y	Y	N	N	NA	N	N	N	N	N	Y	N	N	N	Y	Y	Y
2020-10-05	Emergency Department	43	F	Hispanic/Latino	N	Y	N	N	Y	N	Y	Y	N	N	Y	N	Y	Y	Y	Y	U	N	U	N	N	N	N	N	N	N	N	N	N	N	Y	N	chills, one eye shut, (note that had changes in taste and smell directly after brain surgery)	N	N	N	N	N	N	N	N	N	Y	Y	N
2020-10-05	Outpatient clinic	31	F	Black, non-Hispanic	Pre-op	N	N	N	N	N	N	N	N	N	N	N	N	N	N	N	N	N	N	N	N	N	N	N	N	N	N	N	N	N	N	N	NA	N	N	N	N	N	N	N	N	N	Y	Unknown	N
2020-10-05	Emergency Department	41	M	Black, non-Hispanic	Y	Y	N	N	Y	Y	Y	Y	Y	Y	Y	Y	Y	Y	Y	N	U	N	Y	N	N	N	Y	Y	N	N	N	N	N	N	Y	N	sweats, chills, "serious" bilateral side pain	N	N	N	N	N	N	N	N	N	N	N	Y
2020-10-05	Emergency Department	19	F	Black, non-Hispanic	N	Y	N	N	Y	Y	Y	Y	Y	Y	Y	Y	Y	Y	Y	Y	N	N	N	N	N	N	Y	Y	Y	Y	N	N	N	N	Y	N	light headed	N	N	N	N	N	N	N	N	N	N	N	N
2020-10-06	Emergency Department	34	M	Unknown	N	Y	U	N	N	N	N	N	N	N	N	N	N	N	Y	Y	N	N	N	N	N	N	Y	Y	N	N	N	N	N	N	N	N	NA	N	N	N	N	N	N	N	N	N	N	N	N
2020-10-07	Emergency Department	52	M	Black, non-Hispanic	Y	Y	N	N	N	N	Y	N	N	N	U	N	Y	Y	Y	N	N	N	N	N	Y	N	N	N	Y	Y	N	N	Y	N	N	N	NA	N	N	N	Y	Y	N	Y	N	N	Y	Unknown	N
2020-10-05	Emergency Department	21	M	Black, non-Hispanic	N	N	N	N	N	N	N	N	N	N	N	N	N	N	N	N	N	N	N	N	N	N	N	N	N	N	N	N	N	N	N	N	NA	N	N	N	N	N	Y	N	N	N	N	N	N
2020-10-06	L&D	33	F	Black, non-Hispanic	L&D	N	N	N	N	N	N	N	N	N	N	N	N	N	N	N	N	N	N	N	N	N	N	N	N	N	N	N	N	N	N	N	NA	N	N	N	N	N	N	N	N	N	N	N	N
2020-10-07	Outpatient clinic	39	M	Black, non-Hispanic	Pre-op	N	N	N	N	N	N	N	N	N	N	N	N	N	N	N	N	N	N	N	N	N	N	N	N	N	N	N	N	N	N	N	NA	N	N	N	N	N	N	N	N	Y	N	Y	N
2020-10-07	Emergency Department	55	F	Black, non-Hispanic	N	Y	Y	N	Y	N	Y	Y	N	N	Y	Y	N	N	Y	Y	Y	Y	N	N	Y	Y	Y	Y	Y	Y	N	N	Y	Y	N	N	NA	N	N	N	N	N	N	N	N	N	N	Unknown	N
2020-10-07	Outpatient clinic	61	F	Black, non-Hispanic	Pre-op	N	N	N	N	N	N	N	N	N	N	N	N	N	N	N	N	N	N	N	N	N	N	N	N	N	N	N	N	N	N	N	NA	Y	N	N	N	Y	Y	N	N	N	N	Y	N
2020-10-07	Outpatient clinic	52	M	Black, non-Hispanic	Y	Y	N	N	Y	Y	Y	Y	Y	Y	Y	Y	Y	Y	N	N	N	N	N	N	N	N	Y	Y	Y	Y	N	N	N	N	Y	N	NA	N	N	N	Y	Y	N	Unknown	N	N	N	N	Y
2020-10-05	Outpatient clinic	39	F	Black, non-Hispanic	Pre-op	Y	Y	Y	N	N	N	N	Y	Y	U	N	N	N	Y	N	N	N	N	N	N	N	N	N	N	N	N	N	N	N	Y	N	heart palpitations, anemia, chest pain, appetite "down"	N	N	N	Y	N	N	N	N	Y	N	Y	N
2020-10-05	Outpatient clinic	58	F	Black, non-Hispanic	Pre-op	N	N	N	N	N	N	N	N	N	N	N	N	N	N	N	N	N	N	N	N	N	N	N	N	N	N	N	N	N	N	N	NA	N	N	N	N	Y	N	N	N	N	N	Y	N
2020-10-05	Outpatient clinic	30	F	Black, non-Hispanic	Pre-op	N	N	N	N	N	N	N	N	N	N	N	N	N	N	N	N	N	N	N	N	N	N	N	N	N	N	N	N	N	N	N	NA	N	N	N	N	N	N	N	N	N	N	N	Y
2020-10-05	Emergency Department	55	M	White, non-Hispanic	N	Y	N	N	N	N	Y	N	N	N	Y	Y	N	N	Y	N	N	N	N	N	N	N	N	N	N	N	Y	Y	Y	Y	N	N	NA	N	N	N	N	N	N	N	N	N	N	N	N
2020-10-05	Emergency Department	40	M	Black, non-Hispanic	N	Y	N	N	N	N	Y	Y	Y	Y	Y	Y	Y	Y	Y	Y	N	N	N	N	N	N	N	N	Y	Y	Y	Y	N	N	Y	N	chills	N	N	N	N	N	N	N	N	N	N	N	N
2020-09-25	Emergency Department	59	M	Multiple Race	N	Y	N	N	N	N	Y	Y	Y	Y	Y	Y	Y	Y	N	N	N	N	N	N	N	N	Y	N	Y	Y	Y	Y	Y	Y	Y	Y	dry throat	N	N	N	N	Y	N	N	Unknown	N	Y	Unknown	Y
2020-10-05	Outpatient clinic	50	F	Black, non-Hispanic	Pre-op	N	N	N	N	N	N	N	N	N	N	N	N	N	N	N	N	N	N	N	N	N	N	N	N	N	N	N	N	N	N	N	NA	N	N	N	N	N	N	N	N	N	N	Unknown	N
2020-10-08	L&D	39	F	Black, non-Hispanic	L&D	N	N	N	N	N	N	N	N	N	N	N	N	N	N	N	N	N	N	N	N	N	N	N	N	N	N	N	N	N	N	N	NA	N	N	N	N	N	N	N	N	N	Y	N	Y
2020-10-08	Emergency Department	71	M	Black, non-Hispanic	N	Y	N	N	N	N	Y	Y	N	N	N	N	N	N	N	N	N	N	N	N	N	N	N	N	N	N	N	N	N	N	N	N	NA	N	N	N	Y	N	N	N	N	N	N	N	N
2020-10-08	Emergency Department	27	F	Black, non-Hispanic	N	Y	Y	N	Y	N	N	N	Y	N	N	N	Y	Y	Y	Y	Y	Y	N	N	N	N	N	N	Y	N	N	N	N	N	N	N	NA	N	N	N	N	N	N	N	N	N	N	N	N
2020-10-08	Emergency Department	49	F	Hispanic/Latino	Y	Y	N	N	N	N	Y	N	N	N	N	N	Y	N	Y	N	N	N	N	N	Y	N	Y	N	N	N	N	N	Y	N	Y	N	ear ache, rash	N	N	N	N	N	N	N	N	N	N	N	N
2020-10-08	Emergency Department	64	F	Black, non-Hispanic	N	Y	N	N	N	N	Y	Y	Y	Y	Y	N	N	N	Y	Y	N	N	N	N	N	N	N	N	N	N	N	N	N	N	N	N	NA	N	N	N	Y	Y	Y	N	N	N	N	N	N
2020-10-08	Emergency Department	61	M	Black, non-Hispanic	N	Y	N	N	N	N	Y	N	N	N	N	N	Y	Y	N	N	N	N	N	N	N	N	N	N	N	N	N	N	N	N	N	N	NA	N	N	N	N	Y	N	Unknown	N	Unknown	N	N	Unknown
2020-10-08	Emergency Department	28	M	Black, non-Hispanic	Y	Y	Y	Y	Y	Y	Y	Y	Y	Y	Y	Y	Y	Y	Y	N	N	N	N	N	Y	N	Y	Y	Y	Y	Y	Y	Y	N	N	N	NA	N	N	N	N	Y	N	N	N	N	N	N	N
2020-10-08	Emergency Department	31	M	Black, non-Hispanic	Y	Y	N	N	N	N	Y	Y	Y	N	Y	Y	Y	N	Y	Y	N	N	N	N	N	N	N	N	Y	N	Y	N	N	N	N	N	NA	N	N	N	N	N	N	N	N	N	N	N	N
2020-10-09	Emergency Department	63	F	Black, non-Hispanic	N	Y	N	N	N	N	Y	Y	Y	Y	Y	Y	Y	N	N	N	N	N	N	N	N	N	N	N	N	N	N	N	N	N	Y	Y	not able to sleep well, also mentioned dizziness as reason for visit	N	N	N	Y	Y	N	N	N	N	Y	N	N
2020-10-09	Outpatient clinic	47	F	Hispanic/Latino	Pre-op	N	N	N	N	N	N	N	N	N	N	N	N	N	N	N	N	N	N	N	N	N	N	N	N	N	N	N	N	N	N	N	NA	N	N	N	N	Y	N	N	Y	N	N	N	N
2020-10-09	Emergency Department	70	M	Black, non-Hispanic	N	Y	N	N	N	N	N	N	Y	Y	N	N	N	N	N	N	N	N	N	N	N	N	N	N	N	N	N	N	N	N	N	N	NA	Unknown	Y	N	N	N	N	N	N	N	N	N	N
2020-10-09	Outpatient clinic	64	F	Black, non-Hispanic	Pre-op	N	N	N	N	N	N	N	N	N	N	N	N	N	N	N	N	N	N	N	N	N	N	N	N	N	N	N	N	N	N	N	NA	N	N	N	N	Y	N	N	N	N	N	Y
2020-10-07	Emergency Department	52	M	Hispanic/Latino	Y	Y	Y	Y	Y	Y	Y	Y	Y	Y	Y	Y	Y	Y	Y	Y	Y	Y	N	N	Y	Y	Y	N	N	N	N	N	N	N	N	N	NA	N	N	N	N	Y	N	N	N	N	N	N	N
2020-10-09	Outpatient clinic	48	F	White, non-Hispanic	Pre-op	N	N	N	N	N	N	N	N	N	N	N	N	N	N	N	N	N	N	N	N	N	N	N	N	N	N	N	N	N	N	N	NA	Y	Y	N	Y	Y	N	N	N	N	Y	N	N
2020-10-09	Outpatient clinic	56	M	Black, non-Hispanic	Pre-op	N	N	N	N	N	N	N	N	N	N	N	N	N	N	N	N	N	N	N	N	N	N	N	N	N	N	N	N	N	N	N	NA	N	N	N	N	N	N	N	N	N	N	N	Y
2020-10-09	Emergency Department	52	M	Black, non-Hispanic	Y	Y	N	N	N	N	Y	Y	Y	Y	Y	Y	Y	N	Y	Y	N	N	N	N	N	N	Y	Y	Y	Y	N	N	N	N	N	N	NA	N	N	N	N	N	N	N	N	N	N	N	N
2020-10-09	Outpatient clinic	71	M	Black, non-Hispanic	N	N	N	N	N	N	N	N	N	N	N	N	N	N	N	N	N	N	N	N	N	N	N	N	N	N	N	N	N	N	N	N	NA	N	N	N	Y	N	N	N	Y	N	N	Y	N
2020-10-07	Outpatient clinic	59	F	Black, non-Hispanic	Pre-op	N	N	N	N	N	N	N	N	N	N	N	N	N	N	N	N	N	N	N	N	N	N	N	N	N	N	N	N	N	N	N	NA	N	Y	Y	N	Y	N	N	N	N	N	Y	N
2020-10-07	Outpatient clinic	38	M	Black, non-Hispanic	N	Y	N	N	N	N	Y	Y	N	N	N	N	N	N	N	N	N	N	N	N	N	N	Y	Y	N	N	N	N	N	N	Y	Y	trouble sleeping at night	N	N	N	N	N	N	N	N	N	N	N	Y
2020-10-09	Emergency Department	80	F	Black, non-Hispanic	N	Y	N	N	N	N	Y	Y	Y	Y	N	N	N	N	N	N	N	N	N	N	N	N	N	N	N	N	N	N	N	N	N	N	NA	N	Y	N	N	Y	N	N	N	N	N	N	N
2020-10-09	Outpatient clinic	48	F	Black, non-Hispanic	Pre-op	N	N	N	N	N	N	N	N	N	N	N	N	N	N	N	N	N	N	N	N	N	N	N	N	N	N	N	N	N	N	N	NA	N	N	N	N	N	N	N	N	Y	N	N	N
2020-10-09	Outpatient clinic	20	M	Hispanic/Latino	Pre-op	N	N	N	N	N	N	N	N	N	N	N	N	N	N	N	N	N	N	N	N	N	N	N	N	N	N	N	N	N	N	N	NA	N	N	N	N	N	N	N	N	N	N	N	N
2020-10-09	Outpatient clinic	22	F	Black, non-Hispanic	Pre-op	Y	N	N	N	N	N	N	N	N	N	N	Y	Y	N	N	N	N	N	N	N	N	N	N	N	N	N	N	N	N	N	N	NA	N	N	N	N	N	N	N	N	N	Unknown	N	Y
2020-10-09	Emergency Department	28	M	Black, non-Hispanic	N	Y	Y	N	N	N	N	N	N	N	N	N	N	N	N	N	N	N	N	N	N	N	N	N	N	N	N	N	N	N	Y	N	chest discomfort	N	N	N	N	N	N	N	N	N	N	N	N
2020-10-09	Emergency Department	39	M	White, non-Hispanic	Y	Y	Y	Y	Y	Y	Y	Y	Y	Y	Y	Y	Y	Y	Y	Y	Y	Y	Y	Y	Y	Y	N	N	Y	Y	Y	Y	Y	Y	N	N	NA	N	N	N	Y	N	N	N	N	N	N	Y	N
2020-10-09	Emergency Department	24	F	Black, non-Hispanic	N	Y	N	N	N	N	N	N	N	N	Y	Y	Y	Y	Y	Y	N	N	N	N	Y	Y	N	N	N	N	N	N	N	N	N	N	NA	N	N	N	N	N	N	N	N	N	N	N	N
2020-10-09	Outpatient clinic	63	M	Black, non-Hispanic	Pre-op	N	N	N	N	N	N	N	N	N	N	N	N	N	N	N	N	N	N	N	N	N	N	N	N	N	N	N	N	N	N	N	NA	N	N	N	Y	Y	N	N	N	N	N	Y	N
2020-10-09	Emergency Department	44	F	Hispanic/Latino	N	Y	Y	Y	Y	Y	Y	Y	Y	Y	Y	Y	Y	Y	Y	Y	N	N	N	N	Y	Y	Y	Y	Y	Y	N	N	Y	Y	Y	N	chest pain, anxiety (in morning)	N	N	N	N	N	N	N	N	N	N	N	N
2020-10-10	Emergency Department	64	F	Hispanic/Latino	N	Y	N	N	N	N	N	N	Y	N	N	N	Y	Y	Y	N	N	N	N	N	N	N	N	N	N	N	N	N	N	N	Y	N	leg pain, inee, toes, bones hurt	N	N	N	Y	N	N	N	N	N	N	N	N
2020-10-10	Emergency Department	59	F	Black, non-Hispanic	N	Y	Y	Y	Y	Y	Y	Y	Y	Y	Y	Y	Y	Y	Y	Y	Y	Y	Y	Y	Y	Y	Y	Y	Y	Y	Y	N	Y	Y	Y	Y	sore (probably from accident)	Y	Y	Unknown	Y	Y	Y	Y	Y	Y	Y	Y	N
2020-10-10	Emergency Department	51	M	Black, non-Hispanic	N	Y	N	N	N	N	Y	N	N	N	N	N	Y	Y	Y	Y	Y	Y	Y	Y	Y	Y	N	N	N	N	N	N	N	N	N	N	NA	N	N	N	N	N	N	N	N	N	N	N	N
2020-10-10	Emergency Department	42	M	Black, non-Hispanic	Y	Y	N	N	N	N	Y	Y	N	N	Y	Y	Y	Y	N	N	N	N	N	N	N	N	N	N	N	N	N	N	N	N	N	N	NA	N	N	N	N	N	N	N	N	N	N	N	N
2020-10-10	Emergency Department	49	F	Black, non-Hispanic	Y	Y	N	N	N	N	Y	N	Y	Y	Y	Y	Y	Y	Y	Y	N	N	N	N	Y	N	Y	N	Y	N	N	N	N	N	N	N	NA	N	Y	N	N	Y	N	N		N	N	N	N
2020-10-19	Outpatient clinic	68	F	Black, non-Hispanic	Pre-op	N	N	N	N	N	N	N	N	N	N	N	N	N	N	N	N	N	N	N	N	N	N	N	N	N	N	N	N	N	N	N	NA	N	N	N	Y	Y	N	N	N	N	N	Y	N
2020-10-09	Outpatient clinic	60	F	Black, non-Hispanic	Pre-op	N	N	N	N	N	N	N	N	N	N	N	N	N	N	N	N	N	N	N	N	N	N	N	N	N	N	N	N	N	N	N	NA	N	Y	N	N	N	N	N	N	N	N	N	N
2020-10-09	Outpatient clinic	56	M	Black, non-Hispanic	Pre-op	N	N	N	N	N	N	N	N	N	N	N	N	N	N	N	N	N	N	N	N	N	N	N	N	N	N	N	N	N	N	N	NA	N	N	N	N	Y	N	N	N	N	N	N	N
2020-10-09	Outpatient clinic	51	F	Black, non-Hispanic	Y	Y	Y	N	N	N	N	N	N	N	N	N	N	N	N	N	N	N	N	N	N	N	N	N	N	N	N	N	N	N	N	N	NA	N	N	N	Y	Y	Y	N	N	N	N	Y	N
2020-10-12	Emergency Department	29	M	Hispanic/Latino	Y	Y	N	N	N	N	N	N	N	N	Y	Y	N	N	Y	N	N	N	N	N	N	N	N	N	N	N	N	N	N	N	Y	N	stomach aches for 3 days	N	N	N	N	N	N	N	N	N	N	N	N
2020-10-12	Outpatient clinic	54	F	Black, non-Hispanic	Pre-op	N	N	N	N	N	N	N	N	N	N	N	N	N	N	N	N	N	N	N	N	N	N	N	N	N	N	N	N	N	N	N	NA	N	N	N	N	N	N	N	N	N	N	N	N
2020-10-12	Emergency Department	58	M	Black, non-Hispanic	N	Y	N	N	Y	N	Y	Y	N	N	N	N	N	N	N	N	N	N	N	N	Y	N	Y	N	N	N	N	N	Y	Y	Y	N	leg pain (left)	N	N	N	N	Y	N	N	N	N	N	N	N
2020-10-12	Outpatient clinic	31	M	Black, non-Hispanic	Pre-op	N	N	N	N	N	N	N	N	N	N	N	N	N	N	N	N	N	N	N	N	N	N	N	N	N	N	N	N	N	N	N	NA	N	Y	N	Y	Y	N	N	N	N	N	N	N
2020-10-12	Outpatient clinic	51	M	Black, non-Hispanic	Pre-op	N	N	N	N	N	N	N	N	N	N	N	N	N	N	N	N	N	N	N	N	N	N	N	N	N	N	N	N	N	N	N	NA	Y	N	N	N	Y	N	N	N	N	N	N	Y
2020-10-12	Outpatient clinic	48	F	Black, non-Hispanic	Pre-op	Y	N	N	N	N	N	N	N	N	N	N	N	N	N	N	N	N	N	N	N	N	Y	N	N	N	N	N	N	N	N	N	NA	N	N	N	N	Y	N	N	N	N	N	N	N
2020-10-12	Emergency Department	57	M	Black, non-Hispanic	Y	Y	N	N	Y	N	Y	Y	Y	Y	Y	Y	Y	Y	N	N	N	N	N	N	N	N	Y	Y	N	N	N	N	N	N	N	N	NA	N	N	N	N	N	N	N	N	N	N	N	N
2020-10-12	Outpatient clinic	65	M	Black, non-Hispanic	Pre-op	N	N	N	N	N	N	N	N	N	N	N	N	N	N	N	N	N	N	N	N	N	N	N	N	N	N	N	N	N	N	N	NA	N	N	N	Y	Y	N	Y	N	N	N	Y	N
2020-10-12	Outpatient clinic	40	M	Black, non-Hispanic	Pre-op	N	N	N	N	N	N	N	N	N	N	N	N	N	N	N	N	N	N	N	N	N	N	N	N	N	N	N	N	N	N	N	NA	N	N	N	N	N	N	N	N	N	N	N	N
2020-10-12	Outpatient clinic	58	M	Black, non-Hispanic	Pre-op	N	N	N	N	N	N	N	N	N	N	N	N	N	N	N	N	N	N	N	N	N	N	N	N	N	N	N	N	N	N	N	NA	N	N	N	N	Y	N	N	N	N	N	N	N
2020-10-12	Outpatient clinic	82	F	Black, non-Hispanic	Pre-op	N	N	N	N	N	N	N	N	N	N	N	N	N	N	N	N	N	N	N	N	N	N	N	N	N	N	N	N	N	N	N	NA	Y	Y	N	N	N	N	N	N	N	N	N	N
2020-10-12	Emergency Department	35	M	Black, non-Hispanic	Y	Y	Y	Y	Y	Y	N	Y	N	N	Y	Y	Y	Y	Y	Y	Y	Y	Y	Y	N	N	N	N	N	N	N	N	N	N	N	N	NA	N	N	N	N	Y	N	N	N	N	N	N	N
2020-10-12	Emergency Department	38	M	Black, non-Hispanic	Y	Y	Y	N	Y	N	Y	Y	Y	N	Y	Y	Y	Y	Y	Y	Y	Y	Y	Y	N	N	Y	Y	Y	Y	Y	Y	Y	Y	N	Y	ear ache	N	N	N	N	N	N	N	N	Y	N	N	Y
2020-10-12	Outpatient clinic	61	M	Black, non-Hispanic	Pre-op	N	N	N	N	N	N	N	N	N	N	N	N	N	N	N	N	N	N	N	N	N	N	N	N	N	N	N	N	N	N	N	NA	N	N	N	Y	Y	N	N	N	N	N	N	N
2020-10-12	Emergency Department	37	M	Black, non-Hispanic	N	Y	N	N	Y	Y	Y	Y	Y	Y	Y	Y	N	N	N	N	Y	Y	Y	Y	N	N	Y	N	N	N	N	N	N	N	N	N	NA	N	N	N	Y	N	N	N	N	N	N	N	N
2020-10-12	Outpatient clinic	71	M	Black, non-Hispanic	Pre-op	N	N	N	N	N	N	N	N	N	N	N	N	N	N	N	N	N	N	N	N	N	N	N	N	N	N	N	N	N	N	N	NA	N	N	N	N	Y	Unknown	Y	N	N	N	N	N
2020-10-12	Outpatient clinic	58	F	Black, non-Hispanic	Pre-op	Y	N	N	N	N	N	N	N	N	Y	Y	Y	Y	Y	Y	N	N	N	N	Y	N	N	N	N	N	N	N	N	N	Y	Y	NA	N	N	N	N	Y	N	N	N	N	N	N	Y
2020-10-12	Outpatient clinic	61	M	Black, non-Hispanic	Pre-op	N	N	N	N	N	N	N	N	N	N	N	N	N	N	N	N	N	N	N	N	N	N	N	N	N	N	N	N	N	N	N	NA	Y	N	N	N	Y	Y	N	N	Y	Y	Y	N
2020-10-12	Outpatient clinic	50	M	Black, non-Hispanic	Pre-op	N	N	N	N	N	N	N	N	N	N	N	N	N	N	N	N	N	N	N	N	N	N	N	N	N	N	N	N	N	N	N	NA	N	N	N	Y	Y	N	N	N	N	N	N	N
2020-10-12	Outpatient clinic	61	F	Black, non-Hispanic	Pre-op	N	N	N	N	N	N	N	N	N	N	N	N	N	N	N	N	N	N	N	N	N	N	N	N	N	N	N	N	N	N	N	NA	N	N	N	Y	Y	Y	N	N	Y	N	Y	N
2020-10-13	Outpatient clinic	69	M	Black, non-Hispanic	Pre-op	N	N	N	N	N	N	N	N	N	N	N	N	N	N	N	N	N	N	N	N	N	N	N	N	N	N	N	N	N	N	N	NA	N	N	N	N	Y	N	Y	N	N	N	Y	N
2020-10-13	Outpatient clinic	68	M	Black, non-Hispanic	Pre-op	N	N	N	N	N	N	N	N	N	N	N	N	N	N	N	N	N	N	N	N	N	N	N	N	N	N	N	N	N	N	N	NA	N	Y	N	Y	N	N	N	N	N	N	N	N
2020-10-13	Outpatient clinic	61	F	Black, non-Hispanic	Pre-op	N	N	N	N	N	N	N	N	N	N	N	N	N	N	N	N	N	N	N	N	N	N	N	N	N	N	N	N	N	N	N	NA	N	N	N	N	Y	N	N	N	N	N	N	N
2020-10-13	Outpatient clinic	60	F	Black, non-Hispanic	Pre-op	N	N	N	N	N	N	N	N	N	N	N	N	N	N	N	N	N	N	N	N	N	N	N	N	N	N	N	N	N	N	N	NA			N	N	N	N	N	N	Y	N	Y	N
2020-10-13	Emergency Department	66	M	Black, non-Hispanic	Y	Y	N	N	N	N	Y	N	N	N	N	N	N	N	Y	N	N	N	N	N	Y	N	N	N	N	N	N	N	N	N	N	N	NA	N	N	N	N	N	N	N	Y	N	N	N	N
2020-10-13	Outpatient clinic	24	F	Black, non-Hispanic	Pre-op	Y	N	N	N	N	N	N	N	N	N	N	N	N	Y	Y	N	N	N	N	N	N	N	N	Y	Y	N	N	N	N	N	N	NA		Y	N	N	N	N	N	N	Y	N	N	Y
2020-10-13	Outpatient clinic	45	F	Black, non-Hispanic	Pre-op	N	N	N	N	N	N	N	N	N	N	N	N	N	N	N	N	N	N	N	N	N	N	N	N	N	N	N	N	N	N	N	NA	N	Y	N	N	Y	Y	N	N	N	N	N	N
2020-10-13	Emergency Department	23	F	Black, non-Hispanic	Y	Y	N	N	Y	N	N	N	Y	N	Y	N	N	N	Y	N	N	N	N	N	Y	N	Y	N	Y	N	N	N	N	N	N	N	NA	N	N	N	N	N	N	N	N	N	N	N	N
2020-10-13	Outpatient clinic	50	F	Black, non-Hispanic	Pre-op	N	N	N	N	N	N	N	N	N	N	N	N	N	N	N	N	N	N	N	N	N	N	N	N	N	N	N	N	N	N	N	NA	N	N	N	N	Y	N	N	N	N	Y	N	Y
2020-10-12	Outpatient clinic	57	F	Black, non-Hispanic	Pre-op	N	N	N	N	N	N	N	N	N	N	N	N	N	N	N	N	N	N	N	N	N	N	N	N	N	N	N	N	N	N	N	NA	N	N	N	Y	N	N	N	N	N	N	N	Y
2020-10-14	Emergency Department	28	M	White, non-Hispanic	N	N	N	N	N	N	N	N	N	N	N	N	N	N	N	N	N	N	N	N	N	N	N	N	N	N	N	N	N	N	N	N	NA	N	N	N	N	N	N	N	N	N	N	Y	N
2020-10-14	Emergency Department	51	M	Black, non-Hispanic	N	Y	N	N	N	N	N	N	Y	Y	N	N	N	N	N	N	N	N	N	N	N	N	N	N	N	N	N	N	N	N	Y	N	Wheezing	N	Y	N	N	Y	N	N	N	N	N	N	N
2020-10-12	Outpatient clinic	47	F	Black, non-Hispanic	Pre-op	N	N	N	N	N	N	N	N	N	N	N	N	N	N	N	N	N	N	N	N	N	N	N	N	N	N	N	N	N	N	N	NA	N	N	N	N	N	N	N	N	N	N	N	N
2020-10-13	Emergency Department	20	F	Multiple Race	Y	Y	Y	Y	Y	Y	N	N	N	N	Y	Y	Y	Y	Y	Y	Y	Y	N	N	N	N	N	N	Y	Y	N	N	N	N	N	N	NA	N	Y	N	N	N	N	N	N	N	N	N	N
2020-10-12	Outpatient clinic	56	F	Black, non-Hispanic	Pre-op	N	N	N	N	N	N	N	N	N	N	N	N	N	N	N	N	N	N	N	N	N	N	N	N	N	N	N	N	N	N	N	NA	Y	Y	N	N	N	N	N	N	N	N	N	N
2020-10-12	Outpatient clinic	58	F	Black, non-Hispanic	Pre-op	N	N	N	N	N	N	N	N	N	N	N	N	N	N	N	N	N	N	N	N	N	N	N	N	N	N	N	N	N	N	N	NA	N	N	N	Y	Y	N	N	N	N	N	Y	N
2020-10-12	Outpatient clinic	58	M	Black, non-Hispanic	Y	Y	Y	Y	Y	Y	N	N	N	N	N	N	Y	Y	N	N	N	N	N	N	N	N	N	N	N	N	N	N	Y	N	Y	N	foot infection symtpms	N	N	N	Y	Y	N	N	N	N	Y	Y	Y
2020-10-12	Outpatient clinic	60	F	Black, non-Hispanic	Pre-op	N	N	N	N	N	N	N	N	N	N	N	N	N	N	N	N	N	N	N	N	N	N	N	N	N	N	N	N	N	N	N	NA	N	N	N	Y	Y	N	N	N	N	N	N	Y
2020-10-13	Outpatient clinic	22	F	Black, non-Hispanic	Pre-op	N	N	N	N	N	N	N	N	N	N	N	N	N	N	N	N	N	N	N	N	N	N	N	N	N	N	N	N	N	N	N	NA	N	N	N	N	N	N	N	N	N	N	N	N
2020-10-09	Outpatient clinic	55	M	Black, non-Hispanic	Pre-op	N	N	N	N	N	N	N	N	N	N	N	N	N	N	N	N	N	N	N	N	N	N	N	N	N	N	N	N	N	N	N	NA	N	N	N	N	Y	N	N	N	N	N	Y	N
2020-10-12	Outpatient clinic	42	F	Black, non-Hispanic	Pre-op	N	N	N	N	N	N	N	N	N	N	N	N	N	N	N	N	N	N	N	N	N	N	N	N	N	N	N	N	N	N	N	NA	N	N	N	N	N	N	N	N	N	N	N	N
2020-10-12	Outpatient clinic	63	F	Black, non-Hispanic	Y	Y	N	N	N	N	N	N	N	N	N	N	N	N	N	N	N	N	N	N	Y	Y	Y	Y	N	N	N	N	N	N	N	N	NA	N	Y	N	Y	Y	Y	N	N	N	N	Y	N
2020-10-14	Emergency Department	58	F	Black, non-Hispanic	N	Y	N	N	N	N	Y	Y	Y	Y	N	N	N	N	N	N	N	N	N	N	N	N	N	N	N	N	N	N	N	N	Y	Y	chest pains, some abdominal pain	N	N	N	N	Y	N	Y	N	N	N	N	N
2020-10-14	L&D	27	F	Black, non-Hispanic	Pre-op	N	N	N	N	N	N	N	N	N	N	N	N	N	N	N	N	N	N	N	N	N	N	N	N	N	N	N	N	N	N	N	NA	N	N	N	N	N	N	N	N	Y	N	N	N
2020-10-13	Outpatient clinic	22	F	Black, non-Hispanic	Pre-op	N	N	N	N	N	N	N	N	N	N	N	N	N	N	N	N	N	N	N	N	N	N	N	N	N	N	N	N	N	N	N	NA	N	N	N	N	N	N	N	N	N	N	N	N
2020-10-13	Emergency Department	45	F	Black, non-Hispanic	Y	Y	N	N	Y	N	Y	N	N	N	N	N	Y	N	Y	N	N	N	N	N	Y	N	Y	N	Y	N	N	N	N	N	N	N	NA	N	N	N	Y	N	N	N	N	N	N	N	N
2020-10-14	Outpatient clinic	63	F	Black, non-Hispanic	Y	Y	N	N	N	N	Y	Y	N	N	Y	Y	N	N	N	N	N	N	N	N	N	N	N	N	Y	Y	N	N	N	N	N	N	NA	N	N	N	Y	N	N	N	N	N	Y	N	Y
2020-10-13	Emergency Department	58	M	Black, non-Hispanic	Y	Y	U	N	Y	N	N	N	N	N	Y	N	Y	Y	Y	N	N	N	Y	Y	N	N	Y	Y	Y	Y	N	N	Y	Y	Y	Y	loss of appetite, chest pain	N	N	N	Y	Y	Y	N	N	N	Y	N	Y
2020-10-14	Emergency Department	30	M	Black, non-Hispanic	N	Y	N	N	N	N	N	N	Y	Y	Y	N	N	N	Y	N	N	N	N	N	N	N	Y	N	N	N	N	N	N	N	N	N	NA	Unknown	N	N	N	N	N	N	N	N	N	N	N
2020-10-14	Emergency Department	34	M	Black, non-Hispanic	Y	Y	N	N	N	N	Y	Y	Y	Y	N	N	N	N	Y	Y	N	N	N	N	N	N	N	N	N	N	N	N	N	N	Y	Y	chills, cold	N	Y	N	N	N	N	N	N	Y	N	N	N
2020-10-14	L&D	28	F	Black, non-Hispanic	Pre-op	N	N	N	N	N	N	N	N	N	N	N	N	N	N	N	N	N	N	N	N	N	N	N	N	N	N	N	N	N	N	N	NA	N	N	N	N	N	N	N	N	N	N	N	N
2020-10-14	Emergency Department	59	M	Black, non-Hispanic	N	Y	N	N	N	N	Y	Y	Y	Y	Y	Y	N	N	N	N	N	N	N	N	N	N	N	N	N	N	N	N	N	N	N	N	NA	Y	N	N	N	N	N	N	N	N	N	N	N
2020-10-14	Emergency Department	40	M	Black, non-Hispanic	N	Y	N	N	Y	N	Y	N	N	N	N	N	N	N	Y	N	N	N	N	N	Y	Y	N	N	N	N	N	N	N	N	N	N	NA	N	N	N	N	N	N	N	N	N	N	N	N
2020-10-14	L&D	23	F	Black, non-Hispanic	N	N	N	N	N	N	N	N	N	N	N	N	N	N	N	N	N	N	N	N	N	N	N	N	N	N	N	N	N	N	N	N	NA	N	N	N	N	N	N	N	N	N	N	N	N
2020-10-14	L&D	40	F	Asian, non-Hispanic	N	N	N	N	N	N	N	N	N	N	N	N	N	N	N	N	N	N	N	N	N	N	N	N	N	N	N	N	N	N	N	N	NA	N	N	N	N	N	N	N	N	N	N	N	N
2020-10-09	Emergency Department	29	M	Multiple Race	N	Y	N	N	N	N	Y	Y	Y	Y	Y	Y	N	N	N	N	N	N	N	N	Y	N	N	N	Y	N	Y	N	N	N	Y	N	increased heart rate	N	N	N	N	N	Y	N	N	N	N	N	N
2020-10-13	Outpatient clinic	50	F	Hispanic/Latino	Pre-op	N	N	N	N	N	N	N	N	N	N	N	N	N	N	N	N	N	N	N	N	N	N	N	N	N	N	N	N	N	N	N	NA	N	N	N	Y	N	N	N	N	N	Y	Y
2020-10-13	Outpatient clinic	61	F	Black, non-Hispanic	Pre-op	N	N	N	N	N	N	N	N	N	N	N	N	N	N	N	N	N	N	N	N	N	N	N	N	N	N	N	N	N	N	N	NA	N	Y	N	N	Y	N	N	N	N	N	N	Y
2020-10-08	Emergency Department	56	F	Black, non-Hispanic	N	Y	N	N	N	N	Y	Y	Y	Y	Y	Y	N	N	Y	Y	N	N	N	N	N	N	N	N	Y	Y	Y	N	Y	N	Y	N	chest pain	N	Y	N	Y	Y	Y	Y	Y	N	Y	Unknown	N
2020-10-08	Outpatient clinic	35	M	Black, non-Hispanic	Y	Y	U	N	N	N	Y	Y	N	N	Y	Y	Y	N	Y	N	N	N	N	N	Y	Y	Y	Y	N	N	N	N	N	N	Y	N	lightheadedness	N	Y	N	N	Y	N	N		N	Y	Unknown	Y
2020-10-07	Emergency Department	62	F	Black, non-Hispanic	N	Y	N	N	N	N	N	N	Y	Y	Y	Y	N	N	N	N	N	N	N	N	N	N	N	N	Y	Y	N	N	Y	Y	N	N	NA	N	Y	N	N	Y	N	N	Y	N	N	Unknown	N
2020-10-07	Outpatient clinic	73	M	Black, non-Hispanic	Pre-op	N	N	N	N	N	N	N	N	N	N	N	N	N	N	N	N	N	N	N	N	N	N	N	N	N	N	N	N	N	N	N	NA	N		Y	N	Y	N	N	N	N	N	Y	N
2020-10-09	Outpatient clinic	47	M	Black, non-Hispanic	Pre-op	N	N	N	N	N	N	N	N	N	N	N	N	N	N	N	N	N	N	N	N	N	N	N	N	N	N	N	N	N	N	N	NA	N	N	Y	N	N	N	N	N	N	N	N	Y
2020-10-15	Emergency Department	18	M	Black, non-Hispanic	N	Y	N	N	N	N	N	N	N	N	N	N	N	N	Y	N	N	N	N	N	N	N	N	N	N	N	Y	Y	Y	Y	N	N	NA	N	N	N	N	N	N	N	N	N	N	N	N
2020-10-15	Emergency Department	59	F	Black, non-Hispanic	N	Y	N	N	N	N	N	N	N	N	N	N	N	N	Y	N	N	N	N	N	Y	Y	N	N	N	N	Y	N	N	N	N	N	NA	N	N	N	N	Y	N	N	N	N	N	N	N
2020-10-16	Emergency Department	60	M	Black, non-Hispanic	N	Y	N	N	N	N	Y	Y	Y	Y	N	N	N	N	N	N	N	N	N	N	Y	N	Y	N	N	N	N	N	N	N	Y	N	cramp in neck	Y	Y	Y	N	N	N	N	N	N	N	N	N
2020-10-16	Emergency Department	59	F	Black, non-Hispanic	Y	Y	Y	N	Y	Y	Y	Y	Y	Y	Y	Y	Y	Y	Y	Y	N	N	N	N	Y	Y	Y	Y	Y	Y	Y	Y	Y	Y	Y	Y	loss of appetite	N	N	N	N	N	N	N	N	N	N	N	N
2020-10-16	Outpatient clinic	68	F	Black, non-Hispanic	Pre-op	N	N	N	N	N	N	N	N	N	N	N	N	N	N	N	N	N	N	N	N	N	N	N	N	N	N	N	N	N	N	N	NA	N	Y	N	N	Y	N	N	N	N	N	N	Y
2020-10-16	Outpatient clinic	22	M	White, non-Hispanic	Pre-op	N	N	N	N	N	N	N	N	N	N	N	N	N	N	N	N	N	N	N	N	N	N	N	N	N	N	N	N	N	N	N	NA	N	N	N	N	N	N	N	N	Y	N	N	N
2020-10-16	Emergency Department	68	F	Black, non-Hispanic	N	N	N	N	N	N	N	N	N	N	N	N	N	N	N	N	N	N	N	N	N	N	N	N	N	N	N	N	N	N	N	N	NA	N	Y	N	Y	Y	N	N	Y	N	Y	N	N
2020-10-16	Outpatient clinic	57	F	Other	Pre-op	N	N	N	N	N	N	N	N	N	N	N	N	N	N	N	N	N	N	N	N	N	N	N	N	N	N	N	N	N	N	N	NA	N	N	N	Y	N	N	N	N	N	N	N	Y
2020-10-16	Outpatient clinic	55	M	Black, non-Hispanic	Pre-op	Y	N	N	N	N	N	N	N	N	N	N	N	N	N	N	N	N	N	N	N	N	Y	N	N	N	N	N	N	N	N	N	NA	N	N	N	Y	N	N	N	N	N	Y	N	Y
2020-10-16	Emergency Department	58	F	Black, non-Hispanic	N	Y	N	N	N	N	Y	Y	N	N	N	N	N	N	Y	N	N	N	N	N	N	N	N	N	N	N	N	N	N	N	N	N	NA	N	N	Y	N	N	N	N	N	N	N	Y	N
2020-10-16	Outpatient clinic	64	M	Black, non-Hispanic	Pre-op	N	N	N	N	N	N	N	N	N	N	N	N	N	N	N	N	N	N	N	N	N	N	N	N	N	N	N	N	N	N	N	NA	N	N	N	N	N	N	N	N	N	N	N	N
2020-10-15	Emergency Department	32	M	White, non-Hispanic	Y	Y	Y	N	Y	Y	Y	Y	N	N	Y	Y	Y	Y	Y	Y	Y	Y	N	N	Y	Y	Y	Y	Y	N	N	N	N	N	N	N	NA	N	N	N	N	N	N	N	N	N	N	N	N
2020-10-16	Emergency Department	21	F	Black, non-Hispanic	Y	Y	N	N	N	N	Y	N	Y	N	U	N	N	N	N	N	Y	N	Y	N	N	N	Y	N	Y	N	N	N	N	N	N	N	NA	N	N	N	N	N	N	N	N	N	N	N	N
2020-10-16	Emergency Department	62	F	Black, non-Hispanic	N	Y	N	N	N	N	Y	Y	Y	N	Y	Y	N	N	N	N	N	N	N	N	N	N	N	N	Y	N	N	N	N	N	N	N	NA	N	N	N	Y	Y	Y	N	N	N	N	N	N
2020-10-15	Emergency Department	77	M	Black, non-Hispanic	Y	Y	Y	Y	Y	Y	Y	Y	Y	Y	Y	Y	Y	Y	N	N	N	N	N	N	N	N	Y	Y	N	N	N	N	N	N	N	N	NA	Y	N	N	N	Y	N	N	N	N	N	N	N
2020-10-16	Emergency Department	63	F	Black, non-Hispanic	N	Y	N	N	N	N	Y	Y	Y	Y	Y	Y	N	N	Y	Y	N	N	N	N	N	N	N	N	N	N	N	N	N	N	N	N	NA	N	Y	N	N	Y	Y	N	N	N	N	N	N
2020-10-16	Emergency Department	54	M	Black, non-Hispanic	N	N	N	N	N	N	N	N	N	N	N	N	N	N	N	N	N	N	N	N	N	N	N	N	N	N	N	N	N	N	N	N	NA	N	N	N	Y	N	N	Y	N	Y	N	N	N
2020-10-15	Outpatient clinic	35	M	Black, non-Hispanic	Pre-op	N	N	N	N	N	N	N	N	N	N	N	N	N	N	N	N	N	N	N	N	N	N	N	N	N	N	N	N	N	N	N	NA	N	N	N	N	N	N	N	N	N	N	Y	N
2020-10-15	Emergency Department	64	F	Black, non-Hispanic	Pre-op	N	N	N	N	N	N	N	N	N	N	N	N	N	N	N	N	N	N	N	N	N	N	N	N	N	N	N	N	N	N	N	NA	Unknown		Y	Y	Y	Unknown	Y	N	N	N	Y	N
2020-10-15	Emergency Department	62	M	Black, non-Hispanic	N	Y	N	N	N	N	Y	Y	N	N	N	N	N	N	N	N	N	N	N	N	Y	Y	N	N	N	N	N	N	N	N	N	N	NA	N	N	N	N	N	N	N	N	N	N	N	N
2020-10-15	Outpatient clinic	81	M	Black, non-Hispanic	Pre-op	Y	N	N	N	N	N	N	Y	Y	N	N	N	N	N	N	N	N	N	N	N	N	Y	Y	N	N	N	N	N	N	N	N	NA	N	N	Y	N	N	Y	N	N	N	N	N	N
2020-10-15	Emergency Department	23	F	Black, non-Hispanic	N	Y	Y	Y	Y	Y	Y	Y	Y	Y	Y	Y	Y	Y	Y	Y	N	N	N	N	Y	Y	Y	Y	N	N	N	N	N	N	N	N	NA	N	Y	N	N	N	N	N	N	N	N	N	N
2020-10-16	Emergency Department	76	M	Black, non-Hispanic	N	Y	N	N	N	N	Y	Y	Y	Y	U	N	N	N	Y	N	Y	N	N	N	N	N	N	N	N	N	N	N	N	N	N	N	NA	N	N	N	N	Y	N	N	N	N	Y	N	Y
2020-10-15	Outpatient clinic	69	M	Black, non-Hispanic	Pre-op	N	N	N	N	N	N	N	N	N	N	N	N	N	N	N	N	N	N	N	N	N	N	N	N	N	N	N	N	N	N	N	NA	Y	N	Y	Y	Y	Y	N	N	Y	N	Y	Y
2020-10-15	Emergency Department	59	M	Black, non-Hispanic	N	N	N	N	N	N	N	N	N	N	N	N	N	N	N	N	N	N	N	N	N	N	N	N	N	N	N	N	N	N	N	N	NA	N	N	N	Y	N	Y	N	N	N	N	N	N
2020-10-14	Emergency Department	57	M	Black, non-Hispanic	Y	Y	N	N	N	N	Y	Y	N	N	Y	Y	N	N	N	N	N	N	N	N	Y	Y	N	N	N	N	N	N	N	N	Y	N	sneezing	N	N	N	N	N	N	N	N	N	N	N	N
2020-10-14	Emergency Department	22	F	Black, non-Hispanic	Y	Y	N	N	Y	Y	N	N	N	N	N	N	N	N	Y	Y	N	N	N	N	Y	Y	N	N	Y	N	Y	N	N	N	N	N	NA	N	N	N	N	N	Y	N	N	N	N	N	N
2020-10-15	Emergency Department	43	M	Black, non-Hispanic	Y	Y	N	N	N	N	Y	Y	N	N	Y	Y	Y	N	Y	Y	Y	Y	Y	Y	N	N	N	N	N	N	N	N	N	N	N	N	NA	N	N	N	Y	Y	N	N	N	N	N	N	N
2020-10-14	Emergency Department	22	F	Black, non-Hispanic	N	N	N	N	N	N	N	N	N	N	N	N	N	N	N	N	N	N	N	N	N	N	N	N	N	N	N	N	N	N	N	N	NA	N	N	N	N	N	N	N	N	N	N	N	N
2020-10-19	Emergency Department	29	F	Black, non-Hispanic	Y	Y	N	N	Y	N	Y	N	Y	N	N	N	N	N	Y	N	N	N	N	N	Y	N	Y	N	N	N	N	N	Y	N	N	N	NA	N	N	N	N	N	N	N	N	N	N	N	N
2020-10-19	Outpatient clinic	47	F	Hispanic/Latino	Pre-op	N	N	N	N	N	N	N	N	N	N	N	N	N	N	N	N	N	N	N	N	N	N	N	N	N	N	N	N	N	N	N	NA	N	N	N	N	N	N	N	N	N	N	N	N
2020-10-19	Outpatient clinic	48	F	Black, non-Hispanic	Pre-op	N	N	N	N	N	N	N	N	N	N	N	N	N	N	N	N	N	N	N	N	N	N	N	N	N	N	N	N	N	N	N	NA	N	Y	N	N	N	N	N	N	N	N	N	N
2020-10-19	Outpatient clinic	64	F	Black, non-Hispanic	Pre-op	N	N	N	N	N	N	N	N	N	N	N	N	N	N	N	N	N	N	N	N	N	N	N	N	N	N	N	N	N	N	N	NA	N	N	N	N	Y	N	N	N	N	Y	N	Y
2020-10-19	Emergency Department	68	F	Black, non-Hispanic	N	Y	N	N	N	N	Y	Y	Y	Y	N	N	N	N	N	N	N	N	N	N	Y	Y	Y	Y	N	N	N	N	Y	Y	N	N	NA	Y	Y	N	N	Y	Y	N	N	N	N	N	N
2020-10-19	Outpatient clinic	56	M	Black, non-Hispanic	Pre-op	N	N	N	N	N	N	N	N	N	N	N	N	N	N	N	N	N	N	N	N	N	N	N	N	N	N	N	N	N	N	N	NA	N	N	N	Y	N	N	N	N	N	N	N	N
2020-10-19	Outpatient clinic	50	F	Black, non-Hispanic	Pre-op	N	N	N	N	N	N	N	N	N	N	N	N	N	N	N	N	N	N	N	N	N	N	N	N	N	N	N	N	N	N	N	NA	N	N	N	N	N	N	N	N	N	N	N	N
2020-10-19	Outpatient clinic	66	F	Black, non-Hispanic	Pre-op	N	N	N	N	N	N	N	N	N	N	N	N	N	N	N	N	N	N	N	N	N	N	N	N	N	N	N	N	N	N	N	NA	N	Y	N	Y	Y	N	N	N	N	N	N	Y
2020-10-19	Outpatient clinic	57	M	Black, non-Hispanic	Pre-op	N	N	N	N	N	N	N	N	N	N	N	N	N	N	N	N	N	N	N	N	N	N	N	N	N	N	N	N	N	N	N	NA	N	Y	N	N	N	N	N	N	N	N	N	N
2020-10-06	Emergency Department	49	F	Hispanic/Latino	N	Y	Y	Y	Y	Y	Y	Y	Y	Y	Y	Y	N	N	Y	Y	N	N	N	N	Y	Y	Y	Y	N	N	N	N	N	N	N	N	NA	N	Y	Y	Y	N	N	Y	N	N	N	N	N
2020-10-19	Emergency Department	58	M	Black, non-Hispanic	N	N	N	N	N	N	N	N	N	N	N	N	N	N	N	N	N	N	N	N	N	N	N	N	N	N	N	N	N	N	N	N	NA	N	N	N	Y	N	N	N	N	N	N	Y	Y
2020-10-19	Outpatient clinic	68	M	Black, non-Hispanic	Pre-op	N	N	N	N	N	N	N	N	N	N	N	N	N	N	N	N	N	N	N	N	N	N	N	N	N	N	N	N	N	N	N	NA	N	N	N	N	N	N	N	N	Y	N	Y	N
2020-10-19	Emergency Department	57	M	Black, non-Hispanic	N	Y	U	N	Y	N	Y	Y	Y	Y	Y	N	Y	Y	Y	Y	N	N	N	N	N	N	Y	N	N	N	N	N	Y	Y	N	N	NA	Y	Y	N	N	N	N	N	N	N	N	N	N
2020-10-19	Emergency Department	58	M	Black, non-Hispanic	N	Y	U	N	N	N	N	N	Y	N	Y	N	Y	N	N	N	N	N	N	N	N	N	N	N	N	N	N	N	N	N	N	N	NA	N	N	Y	Y	Y	N	N	N	N	N	Unknown	Y
2020-10-19	Emergency Department	50	M	Black, non-Hispanic	N	Y	N	N	N	N	Y	Y	Y	N	N	N	Y	Y	N	N	N	N	N	N	N	N	Y	N	N	N	N	N	N	N	N	N	NA	N	Y	N	N	Y	N	N	N	N	N	N	N
2020-10-19	Emergency Department	63	F	Black, non-Hispanic	N	Y	N	N	N	N	Y	Y	N	N	N	N	Y	Y	Y	N	N	N	N	N	Y	N	Y	N	Y	N	Y	N	Y	N	Y	N	NA	N	N	N	N	N	N	N	N	N	N	N	Y
2020-10-19	Emergency Department	61	F	Black, non-Hispanic	N	Y	U	Y	Y	N	Y	N	N	N	Y	Y	N	N	Y	N	Y	Y	N	N	N	N	N	N	Y	Y	N	N	Y	N	Y	Y	dificulty walking because of weakness	N	N	N	N	Y	N	N	N	N	N	N	N
2020-10-19	Outpatient clinic	37	F	Black, non-Hispanic	Pre-op	N	N	N	N	N	N	N	N	N	N	N	N	N	N	N	N	N	N	N	N	N	N	N	N	N	N	N	N	N	N	N	NA	N	N	N	N	N	N	N	N	N	N	N	Y
2020-10-19	Emergency Department	42	M	Black, non-Hispanic	N	Y	N	N	N	N	Y	Y	Y	Y	Y	Y	N	N	Y	Y	N	N	Y	N	N	N	N	N	N	N	N	N	N	N	N	N	NA	N	N	N	Y	N	N	N	N	N	N	N	N
2020-10-19	Outpatient clinic	51	F	Hispanic/Latino	Pre-op	N	N	N	N	N	N	N	N	N	N	N	N	N	N	N	N	N	N	N	N	N	N	N	N	N	N	N	N	N	N	N	NA	N	N	N	N	N	N	N	N	N	N	Y	N
2020-10-19	Emergency Department	45	M	Black, non-Hispanic	N	Y	N	N	N	N	N	N	Y	N	Y	Y	N	N	Y	N	N	N	N	N	N	N	N	N	N	N	N	N	N	N	N	N	NA	N	N	N	Y	N	N	N	N	N	N	N	N
2020-10-19	Emergency Department	45	M	Black, non-Hispanic	N	Y	N	N	N	N	N	N	N	N	N	N	N	N	Y	Y	N	N	N	N	N	N	N	N	N	N	N	N	N	N	N	N	NA	N	N	N	N	N	N	N	N	N	N	N	N
2020-10-19	Emergency Department	38	F	Hispanic/Latino	N	N	N	N	N	N	N	N	N	N	N	N	N	N	N	N	N	N	N	N	N	N	N	N	N	N	N	N	N	N	N	N	NA	N	N	N	N	Y	N	N	N	N	N	N	N
2020-10-19	Outpatient clinic	40	M	Black, non-Hispanic	Pre-op	N	N	N	N	N	N	N	N	N	N	N	N	N	N	N	N	N	N	N	N	N	N	N	N	N	N	N	N	N	N	N	NA	N	N	N	N	N	N	N	N	N	N	N	Y
2020-10-19	Emergency Department	37	M	Black, non-Hispanic	N	N	N	N	N	N	N	N	N	N	N	N	N	N	N	N	N	N	N	N	N	N	N	N	N	N	N	N	N	N	N	N	NA	N	N	N	Y	N	N	N	N	N	N	N	N
2020-10-20	Outpatient clinic	52	M	Black, non-Hispanic	Pre-op	N	N	N	N	N	N	N	N	N	N	N	N	N	N	N	N	N	N	N	N	N	N	N	N	N	N	N	N	N	N	N	NA	N	N	N	Y	Y	N	N	N	N	N	N	N
2020-10-20	Outpatient clinic	72	F	Black, non-Hispanic	Pre-op	Y	U	N	N	N	Y	Y	N	N	N	N	N	N	N	N	N	N	N	N	N	N	N	N	N	N	N	N	N	N	N	N	NA	N	N	N	Y	Y	N	N	N	N	N	N	N
2020-10-20	Emergency Department	55	M	Black, non-Hispanic	N	Y	N	N	N	N	N	N	Y	Y	N	N	N	N	N	N	N	N	N	N	N	N	N	N	N	N	N	N	N	N	N	N	NA	N	N	N	N	Y	Y	Y	N	N	N	N	N
2020-10-20	Outpatient clinic	68	M	Black, non-Hispanic	Pre-op	N	N	N	N	N	N	N	N	N	N	N	N	N	N	N	N	N	N	N	N	N	N	N	N	N	N	N	N	N	N	N	NA	N	N	N	N	Y	N	N	N	N	N	N	N
2020-10-20	Outpatient clinic	50	M	Black, non-Hispanic	Y	Y	N	N	N	N	Y	N	N	N	N	N	N	N	Y	Y	N	N	N	N	N	N	Y	Y	N	N	N	N	N	N	N	N	NA	N	Y	N	N	N	N	N	N	Y	N	N	N
2020-10-20	L&D	21	F	Black, non-Hispanic	L&D	N	N	N	N	N	N	N	N	N	N	N	N	N	N	N	N	N	N	N	N	N	N	N	N	N	N	N	N	N	N	N	NA	N	N	N	Y	Y	N	N	N	N	N	N	N
2020-10-20	Outpatient clinic	52	M	Asian, non-Hispanic	Pre-op	N	N	N	N	N	N	N	N	N	N	N	N	N	N	N	N	N	N	N	N	N	N	N	N	N	N	N	N	N	N	N	NA	N	N	N	N	N	N	N	N	N	N	Y	N
2020-10-20	L&D	25	F	Black, non-Hispanic	L&D	Y	N	N	N	N	N	N	N	N	N	N	N	N	Y	Y	Y	Y	Y	Y	N	N	Y	Y	Y	Y	Y	Y	N	N	N	N	NA	N	Y	N	N	Y	N	N	N	N	N	N	N
2020-10-20	Outpatient clinic	78	M	Black, non-Hispanic	Pre-op	N	N	N	N	N	N	N	N	N	N	N	N	N	N	N	N	N	N	N	N	N	N	N	N	N	N	N	N	N	N	N	NA	N	N	N	N	N	N	Y	N	N	N	N	N
2020-10-20	Outpatient clinic	68	F	Black, non-Hispanic	Pre-op	N	N	N	N	N	N	N	N	N	N	N	N	N	N	N	N	N	N	N	N	N	N	N	N	N	N	N	N	N	N	N	NA	N	N	N	Y	Y	N	Y	N	N	N	N	N
2020-10-20	Outpatient clinic	43	F	Black, non-Hispanic	Pre-op	Y	Y	N	N	N	Y	Y	Y	Y	Y	Y	Y	Y	Y	N	N	N	N	N	Y	N	Y	N	N	N	N	N	Y	N	N	N	NA	N	N	N	N	N	N	N	N	N	Y	N	Y
2020-10-20	Outpatient clinic	63	M	Black, non-Hispanic	Pre-op	N	N	N	N	N	N	N	N	N	N	N	N	N	N	N	N	N	N	N	N	N	N	N	N	N	N	N	N	N	N	N	NA	N	N	N	N	Y	N	N	N	N	N	Y	N
2020-10-20	Emergency Department	61	M	Black, non-Hispanic	N	Y	U	N	N	N	Y	Y	N	N	N	N	N	N	N	N	N	N	N	N	N	N	N	N	N	N	N	N	N	N	N	N	NA	Y	Y	N	N	Y	N	N	N	N	N	N	Y
2020-10-20	L&D	33	F	White, non-Hispanic	L&D	N	N	N	N	N	N	N	N	N	N	N	N	N	N	N	N	N	N	N	N	N	N	N	N	N	N	N	N	N	N	N	NA	N	N	N	N	N	N	N	N	N	N	N	N
2020-10-20	Outpatient clinic	60	M	Black, non-Hispanic	Pre-op	N	N	N	N	N	N	N	N	N	N	N	N	N	N	N	N	N	N	N	N	N	N	N	N	N	N	N	N	N	N	N	NA	N	N	N	N	N	N	N	N	N	N	N	N
2020-10-20	Emergency Department	72	F	Black, non-Hispanic	N	Y	Y	N	N	N	Y	Y	Y	N	Y	N	Y	Y	N	N	Y	N	Y	N	Y	N	Y	Y	Y	N	Y	N	Y	N	N	N	NA	N	N	N	N	N	N	N	N	N	Y	N	N
2020-10-21	Outpatient clinic	87	F	Black, non-Hispanic	Pre-op	N	N	N	N	N	N	N	N	N	N	N	N	N	N	N	N	N	N	N	N	N	N	N	N	N	N	N	N	N	N	N	NA					Y
2020-10-21	Outpatient clinic	24	M	Black, non-Hispanic	Pre-op	N	N	N	N	N	N	N	N	N	N	N	N	N	N	N	N	N	N	N	N	N	N	N	N	N	N	N	N	N	N	N	NA	N	N	N	N	N	N	N	N	N	N	N	N
2020-10-21	Outpatient clinic	58	F	Black, non-Hispanic	Pre-op	N	N	N	N	N	N	N	N	N	N	N	N	N	N	N	N	N	N	N	N	N	N	N	N	N	N	N	N	N	N	N	NA	N	N	N	N	Y	N	N	N	N	N	Y	N
2020-10-20	Outpatient clinic	46	F	Black, non-Hispanic	Pre-op	N	N	N	N	N	N	N	N	N	N	N	N	N	N	N	N	N	N	N	N	N	N	N	N	N	N	N	N	N	N	N	NA	N	N	N	N	Y	N	Y	N	N	N	N	N
2020-10-21	Emergency Department	43	M	Black, non-Hispanic	Y	Y	N	N	Y	Y	N	N	Y	Y	Y	Y	Y	Y	Y	Y	Y	Y	Y	Y	Y	Y	N	N	N	N	N	N	N	N	N	N	NA	N	N	N	N	N	N	N	N	N	N	N	N
2020-10-21	Outpatient clinic	61	F	Black, non-Hispanic	Y	Y	N	N	N	N	U	N	Y	Y	Y	Y	Y	Y	N	N	Y	Y	Y	Y	N	N	Y	Y	N	N	N	N	N	N	N	N	NA	N	N	Y	N	Y	N	N	N	N	N	N	N
2020-10-21	Emergency Department	38	M	Black, non-Hispanic	N	Y	U	N	N	N	N	N	Y	Y	Y	Y	N	N	N	N	N	N	N	N	N	N	N	N	N	N	N	N	Y	Y	N	N	NA	N	N	N	Y	Y	N	Y	N	Y	Y	N	N
2020-10-21	Outpatient clinic	49	M	Black, non-Hispanic	Pre-op	N	N	N	N	N	N	N	N	N	N	N	N	N	N	N	N	N	N	N	N	N	N	N	N	N	N	N	N	N	N	N	NA	N	N	N	N	Y	N	N	N	Y	N	N	N
2020-10-21	Outpatient clinic	66	F	Black, non-Hispanic	Pre-op	N	N	N	N	N	N	N	N	N	N	N	N	N	N	N	N	N	N	N	N	N	N	N	N	N	N	N	N	N	N	N	NA	N	N	N	N	Y	Unknown	N	N	N	N	N	N
2020-10-21	Emergency Department	30	F	Black, non-Hispanic	Y	Y	Y	N	Y	N	Y	Y	Y	Y	Y	Y	Y	Y	Y	Y	Y	Y	N	N	N	N	Y	Y	Y	N	N	N	Y	Y	Y	N	stomach pain, stabbing feeling in belly button	N	N	N	N	N	N	N	N	N	N	N	Y
2020-10-21	Emergency Department	34	Non-binary	Refused	N	Y	N	N	Y	N	Y	Y	Y	Y	Y	Y	N	N	Y	N	N	N	N	N	N	N	Y	Y	N	N	N	N	N	N	N	N	NA	N	N	N	N	N	N	N	N	Y	N	N	N
2020-10-21	Outpatient clinic	63	F	Black, non-Hispanic	Pre-op	N	N	N	N	N	N	N	N	N	N	N	N	N	N	N	N	N	N	N	N	N	N	N	N	N	N	N	N	N	N	N	NA	N	N	N	N	Y	N	N	N	Y	N	Y	N
2020-10-22	Emergency Department	56	F	Black, non-Hispanic	N	Y	N	N	N	N	N	N	N	N	N	N	N	N	Y	N	N	N	N	N	N	N	N	N	N	N	N	N	Y	N	N	N	NA	N	N	N	Y	Y	Y	N	N	N	N	N	N
2020-10-22	Emergency Department	66	M	Black, non-Hispanic	N	Y	N	N	N	N	N	N	N	N	N	N	N	N	N	N	N	N	N	N	N	N	N	N	N	N	Y	N	Y	N	N	N	NA	N	N	N	N	N	N	N	N	N	N	N	N
2020-10-22	Emergency Department	52	F	Black, non-Hispanic	N	Y	N	N	N	N	Y	Y	Y	Y	N	N	N	N	N	N	N	N	N	N	Y	Y	N	N	N	N	Y	Y	N	N	N	N	NA	N	Y	N	Y	Y	N	N	N	N	N	N	N
2020-10-22	Emergency Department	48	M	Black, non-Hispanic	N	Y	N	N	N	N	N	N	Y	Y	Y	Y	N	N	N	N	N	N	N	N	N	N	N	N	N	N	N	N	N	N	N	N	NA	N	N	N	N	Y	Y	N		N	N	N	N
2020-10-22	Emergency Department	49	F	Black, non-Hispanic	N	N	N	N	N	N	N	N	N	N	N	N	N	N	N	N	N	N	N	N	N	N	N	N	N	N	N	N	N	N	N	N	NA	N	N	N	Y	N	N	N	N	N	N	N	N
2020-10-22	Emergency Department	18	M	White, non-Hispanic	N	Y	N	N	N	N	Y	N	Y	Y	Y	N	Y	N	N	N	N	N	N	N	N	N	N	N	Y	N	Y	N	N	N	Y	N	abdominal pain and constipation	N	N	N	N	N	N	N	N	N	N	N	Y
2020-10-22	Emergency Department	58	M	Black, non-Hispanic	N	Y	U	N	N	N	N	N	Y	Y	Y	Y	Y	Y	Y	Y	N	N	N	N	N	N	N	N	N	N	N	N	N	N	N	N	NA	N	N	Unknown	N	Y	N	N	N	N	N	N	N
2020-10-22	Emergency Department	49	F	Black, non-Hispanic	N	N	N	N	N	N	N	N	N	N	N	N	N	N	N	N	N	N	N	N	N	N	N	N	N	N	N	N	N	N	N	N	NA	N	N	N	N	N	N	N	N	N	Y	N	N
2020-10-22	Emergency Department	64	F	Black, non-Hispanic	N	N	N	N	N	N	N	N	N	N	N	N	N	N	N	N	N	N	N	N	N	N	N	N	N	N	N	N	N	N	N	N	NA	N	Y	N	Y	Y	N	N	N	N	N	N	Y
2020-10-22	Emergency Department	37	F	Black, non-Hispanic	N	Y	N	N	N	N	Y	N	N	N	N	N	N	N	N	N	N	N	N	N	N	N	N	N	N	N	N	N	N	N	N	N	NA	N	N	N	Y	Y	N	N	N	N	N	N	N
2020-10-22	Emergency Department	62	F	Black, non-Hispanic	N	Y	N	N	Y	N	Y	Y	Y	N	Y	Y	Y	Y	Y	Y	Y	N	Y	N	N	N	Y	Y	Y	N	N	N	Y	N	Y	Y	dizziness	Y	Y	N	Y	Y	Y	Y	Y	N	N	Y	N
2020-10-22	Emergency Department	60	M	Black, non-Hispanic	N	N	N	N	N	N	N	N	N	N	N	N	N	N	N	N	N	N	N	N	N	N	N	N	N	N	N	N	N	N	N	N	NA	N	N	N	N	N	N	N	N	N	N	N	N
2020-10-23	Outpatient clinic	53	F	Black, non-Hispanic	Pre-op	N	N	N	N	N	N	N	N	N	N	N	N	N	N	N	N	N	N	N	N	N	N	N	N	N	N	N	N	N	N	N	NA	N	N	N	N	Y	N	N	N	N	N	N	N
2020-10-23	Outpatient clinic	53	F	Black, non-Hispanic	Pre-op	N	N	N	N	N	N	N	N	N	N	N	N	N	N	N	N	N	N	N	N	N	N	N	N	N	N	N	N	N	N	N	NA	N	N	N	Y	Y	N	N	N	N	N	Y	N
2020-10-23	Outpatient clinic	64	F	Black, non-Hispanic	Pre-op	N	N	N	N	N	N	N	N	N	N	N	N	N	N	N	N	N	N	N	N	N	N	N	N	N	N	N	N	N	N	N	NA	N	N	N	N	N	N	N	N	N	N	Unknown	N
2020-10-23	Outpatient clinic	56	M	Black, non-Hispanic	Pre-op	N	N	N	N	N	N	N	N	N	N	N	N	N	N	N	N	N	N	N	N	N	N	N	N	N	N	N	N	N	N	N	NA	N	N	N	Y	Y	N	N	N	N	N	N	N
2020-10-24	Emergency Department	59	M	Black, non-Hispanic	N	N	N	N	N	N	N	N	N	N	N	N	N	N	N	N	N	N	N	N	N	N	N	N	N	N	N	N	N	N	N	N	NA	N	N	N	N	Y	N	N	N	N	N	N	N
2020-10-23	Outpatient clinic	59	F	White, non-Hispanic	Pre-op	N	N	N	N	N	N	N	N	N	N	N	N	N	N	N	N	N	N	N	N	N	N	N	N	N	N	N	N	N	N	N	NA	N	N	N	N	N	N	N	N	N	N	N	N
2020-10-23	Outpatient clinic	48	F	Black, non-Hispanic	Pre-op	N	N	N	N	N	N	N	N	N	N	N	N	N	N	N	N	N	N	N	N	N	N	N	N	N	N	N	N	N	N	N	NA	N	Y	N	N	Y	N	N	N	N	N	N	N
2020-10-24	Emergency Department	41	M	Black, non-Hispanic	N	Y	Y	Y	Y	N	N	N	N	N	Y	Y	N	N	N	N	N	N	N	N	Y	Y	N	N	N	N	N	N	N	N	N	N	NA	N	N	N	N	N	Y	N	N	N	N	N	Y
2020-10-23	Outpatient clinic	70	F	Black, non-Hispanic	Pre-op	N	N	N	N	N	N	N	N	N	N	N	N	N	N	N	N	N	N	N	N	N	N	N	N	N	N	N	N	N	N	N	NA	Y	N	N	N	N	N	N	Y	N	N	Y	N
2020-10-23	Outpatient clinic	63	F	Black, non-Hispanic	Pre-op	N	N	N	N	N	N	N	N	N	N	N	N	N	N	N	N	N	N	N	N	N	N	N	N	N	N	N	N	N	N	N	NA	N	N	N	Y	Y	N	N	N	N	N	Y	N
2020-10-23	Outpatient clinic	59	F	Black, non-Hispanic	Y	Y	U	N	N	N	N	N	Y	Y	Y	Y	Y	Y	N	N	N	N	N	N	N	N	N	N	N	N	N	N	N	N	N	N	NA	N	Y	N	Y	Y	N	N	N	N	N	N	N
2020-10-23	Emergency Department	28	M	Black, non-Hispanic	Y	Y	Y	Y	Y	N	Y	N	N	N	N	N	Y	Y	Y	N	N	N	N	N	Y	N	N	N	N	N	N	N	Y	N	Y	Y	tightness in chest	N	N	N	N	N	N	N	N	N	N	N	N
2020-10-23	Outpatient clinic	33	F	Black, non-Hispanic	Pre-op	N	N	N	N	N	N	N	N	N	N	N	N	N	N	N	N	N	N	N	N	N	N	N	N	N	N	N	N	N	N	N	NA		N	N	N	N	N	N	N	N	N	N	N
2020-10-23	Emergency Department	70	F	Black, non-Hispanic	N	Y	N	N	N	N	N	N	N	N	N	N	N	N	N	N	N	N	N	N	N	N	N	N	Y	Y	Y	Y	Y	Y	N	N	NA	N	N	N	Y	Y	N	N	N	N	N	Y	N
2020-10-23	Outpatient clinic	38	M	Black, non-Hispanic	Pre-op	N	N	N	N	N	N	N	N	N	N	N	N	N	N	N	N	N	N	N	N	N	N	N	N	N	N	N	N	N	N	N	NA	N	Y	N	Y	Y	N	N	N	N	N	N	N
2020-10-23	Emergency Department	20	M	Black, non-Hispanic	N	Y	Y	N	Y	N	N	N	N	N	Y	N	N	N	N	N	N	N	N	N	N	N	N	N	Y	Y	N	N	Y	Y	N	N	NA	N	Y	N	N	N	N	N	N	N	N	N	N
2020-10-23	Outpatient clinic	58	F	Black, non-Hispanic	Pre-op	Y	N	N	N	N	N	N	N	N	N	N	N	N	Y	N	N	N	N	N	N	N	Y	N	N	N	N	N	Y	N	Y	N	constipation	Unknown	Y	N	N	N	N	N	Y	N	N	N	N
2020-10-23	Outpatient clinic	26	F	Hispanic/Latino	Y	Y	N	N	N	N	N	N	N	N	N	N	N	N	Y	N	N	N	N	N	N	N	Y	N	N	N	N	N	Y	N	N	N	NA	N	N	N	N	N	N	N	N	N	N	Y	N
2020-10-24	L&D	27	F	Black, non-Hispanic	L&D	N	N	N	N	N	N	N	N	N	N	N	N	N	N	N	N	N	N	N	N	N	N	N	N	N	N	N	N	N	N	N	NA	N	N	N	N	N	N	N	N	N	N	N	N
2020-10-24	Emergency Department	47	M	Black, non-Hispanic	N	Y	N	N	N	N	Y	Y	N	N	N	N	N	N	Y	N	N	N	N	N	N	N	N	N	N	N	Y	N	N	N	N	N	NA	N	Y	N	N	Y	N	N	N	N	N	N	N
2020-10-24	Emergency Department	20	M	Black, non-Hispanic	N	Y	Y	N	Y	N	N	N	N	N	N	N	N	N	N	N	N	N	N	N	Y	N	N	N	Y	N	N	N	N	N	N	N	NA	N	N	N	N	N	N	N	N	N	N	N	N
2020-10-24	Emergency Department	55	F	Black, non-Hispanic	N	Y	N	N	N	N	Y	N	N	N	N	N	N	N	N	N	N	N	N	N	N	N	N	N	N	N	Y	Y	N	N	N	N	NA	N	N	N	Y	Y	N	Y	N	N	N	N	N
2020-10-23	Emergency Department	77	F	Black, non-Hispanic	N	N	N	N	N	N	N	N	N	N	N	N	N	N	N	N	N	N	N	N	N	N	N	N	N	N	N	N	N	N	N	N	NA	N	N	N	Y	N	N	N	N	N	N	Y	N
2020-10-24	Emergency Department	19	M	Black, non-Hispanic	Y	Y	Y	Y	Y	Y	Y	Y	Y	Y	Y	Y	Y	Y	Y	Y	Y	Y	Y	Y	Y	Y	Y	Y	Y	Y	N	N	Y	Y	N	N	NA	N	N	N	N	N	N	N	N	N	N	N	N
2020-10-24	Emergency Department	63	M	Asian, non-Hispanic	N	Y	Y	N	Y	Y	N	N	Y	N	Y	Y	Y	Y	Y	Y	N	N	N	N	N	N	N	N	N	N	N	N	N	N	N	N	NA	N	N	Y	Y	Y	N	N	N	N	N	N	N
2020-10-24	Emergency Department	34	M	Black, non-Hispanic	N	N	N	N	N	N	N	N	N	N	N	N	N	N	N	N	N	N	N	N	N	N	N	N	N	N	N	N	N	N	N	N	NA	N	N	N	Y	Y	N	N	N	Unknown	N	N	N
2020-10-26	Outpatient clinic	60	F	Black, non-Hispanic	Pre-op	N	N	N	N	N	N	N	N	N	N	N	N	N	N	N	N	N	N	N	N	N	N	N	N	N	N	N	N	N	N	N	NA	N	N	N	Y	Y	N	N	N	N	Y	N	N
2020-10-26	Outpatient clinic	42	F	Black, non-Hispanic	Pre-op	Y	Y	N	N	N	Y	N	Y	N	Y	N	N	N	N	N	N	N	N	N	N	N	Y	N	Y	N	N	N	N	N	N	N	NA	N	N	N	N	Y	N	N	N	N	N	N	N
2020-10-26	Outpatient clinic	45	F	Black, non-Hispanic	Pre-op	N	N	N	N	N	N	N	N	N	N	N	N	N	N	N	N	N	N	N	N	N	N	N	N	N	N	N	N	N	N	N	NA	N	N	N	N	N	N	N	N	N	N	N	N
2020-10-26	Emergency Department	25	F	Black, non-Hispanic	N	Y	Y	N	N	N	Y	Y	Y	Y	Y	N	Y	N	Y	N	Y	N	N	N	Y	N	Y	Y	N	N	N	N	N	N	N	N	NA	Y	Y	N	N	N	N	N	N	N	N	N	N
2020-10-26	Emergency Department	51	F	White, non-Hispanic	N	Y	N	N	Y	Y	Y	N	Y	Y	Y	Y	Y	Y	Y	N	Y	Y	N	N	N	N	N	N	Y	N	Y	N	N	N	N	N	NA	N	Y	N	N	Y	N	Y	Y	Y	Y	N	Y
2020-10-26	Outpatient clinic	59	M	Black, non-Hispanic	Pre-op	N	N	N	N	N	N	N	N	N	N	N	N	N	N	N	N	N	N	N	N	N	N	N	N	N	N	N	N	N	N	N	NA	N	N	N	N	N	N	N	N	N	N	Y	N
2020-10-26	Outpatient clinic	65	F	Black, non-Hispanic	Pre-op	N	N	N	N	N	N	N	N	N	N	N	N	N	N	N	N	N	N	N	N	N	N	N	N	N	N	N	N	N	N	N	NA	N	N	N	Y	Y	N	N	N	N	N	N	Y
2020-10-26	Emergency Department	64	F	Black, non-Hispanic	N	Y	U	N	Y	Y	Y	Y	Y	Y	Y	Y	Y	Y	Y	Y	N	N	N	N	N	N	Y	Y	N	N	N	N	Y	Y	N	N	NA	N	Y	Y	N	Y	N	N	N	N	N	N	Y
2020-10-26	Outpatient clinic	46	F	Black, non-Hispanic	Pre-op	N	N	N	N	N	N	N	N	N	N	N	N	N	N	N	N	N	N	N	N	N	N	N	N	N	N	N	N	N	N	N	NA	N	N	N	N	N	N	N	N	Y	N	Y	N
2020-10-26	Outpatient clinic	52	F	Black, non-Hispanic	Pre-op	N	N	N	N	N	N	N	N	N	N	N	N	N	N	N	N	N	N	N	N	N	N	N	N	N	N	N	N	N	N	N	NA	N	Y	N	Y	N	N	N	N	N	N	N	N
2020-10-26	Outpatient clinic	59	M	White, non-Hispanic	Pre-op	N	N	N	N	N	N	N	N	N	N	N	N	N	N	N	N	N	N	N	N	N	N	N	N	N	N	N	N	N	N	N	NA	N	N	N	N	N	N	N	N	Y	Y	N	Y
2020-10-26	Outpatient clinic	56	M	Black, non-Hispanic	Pre-op	N	N	N	N	N	N	N	N	N	N	N	N	N	N	N	N	N	N	N	N	N	N	N	N	N	N	N	N	N	N	N	NA	N	N	N	N	Y	N	N	N	N	N	N	N
2020-10-26	Outpatient clinic	55	F	Black, non-Hispanic	Pre-op	N	N	N	N	N	N	N	N	N	N	N	N	N	N	N	N	N	N	N	N	N	N	N	N	N	N	N	N	N	N	N	NA	Y	Y	N	N	Y	N	N	N	N	N	N	N
2020-10-26	Outpatient clinic	50	F	Black, non-Hispanic	Pre-op	Y	N	N	N	N	N	N	N	N	N	N	Y	N	Y	N	N	N	N	N	N	N	Y	Y	N	N	N	N	N	N	N	N	NA	N	N	N	N	N	N	N	N	N	N	N	N
2020-10-26	Outpatient clinic	43	F	White, non-Hispanic	Pre-op	N	N	N	N	N	N	N	N	N	N	N	N	N	N	N	N	N	N	N	N	N	N	N	N	N	N	N	N	N	N	N	NA	N	N	N	N	N	N	N	N	Y	N	N	N
2020-10-26	Outpatient clinic	59	M	Hispanic/Latino	Pre-op	Y	N	N	N	N	Y	Y	Y	Y	Y	Y	Y	Y	N	N	N	N	N	N	Y	N	N	N	N	N	Y	N	N	N	N	N	NA	Y	Y	N	Y	Y	Y	N	N	N	N	Y	Y
2020-10-26	Outpatient clinic	28	F	Black, non-Hispanic	Pre-op	N	N	N	N	N	N	N	N	N	N	N	N	N	N	N	N	N	N	N	N	N	N	N	N	N	N	N	N	N	N	N	NA	N	N	N	N	Y	N	N	N	N	N	N	N
2020-10-26	Outpatient clinic	24	F	Black, non-Hispanic	Pre-op	N	N	N	N	N	N	N	N	N	N	N	N	N	N	N	N	N	N	N	N	N	N	N	N	N	N	N	N	N	N	N	NA	N	N	N	N	N	N	N	N	N	N	N	N
2020-10-26	Outpatient clinic	67	F	Black, non-Hispanic	Pre-op	N	N	N	N	N	N	N	N	N	N	N	N	N	N	N	N	N	N	N	N	N	N	N	N	N	N	N	N	N	N	N	NA	N	N	N	N	N	N	N	N	N	N	N	Y
2020-10-26	Outpatient clinic	65	F	Black, non-Hispanic	N	N	N	N	N	N	N	N	N	N	N	N	N	N	N	N	N	N	N	N	N	N	N	N	N	N	N	N	N	N	N	N	NA	N	N	N	Y	Y	N	N	N	N	N	Y	N
2020-10-26	Outpatient clinic	61	F	Black, non-Hispanic	Pre-op	N	N	N	N	N	N	N	N	N	N	N	N	N	N	N	N	N	N	N	N	N	N	N	N	N	N	N	N	N	N	N	NA	N	N	N	N	Y	N	N	N	N	N	N	N
2020-10-26	Outpatient clinic	42	M	Black, non-Hispanic	N	N	N	N	N	N	N	N	N	N	N	N	N	N	N	N	N	N	N	N	N	N	N	N	N	N	N	N	N	N	N	N	NA	N	N	N	N	N	N	N	N	Y	N	N	N
2020-10-27	Emergency Department	46	F	Black, non-Hispanic	Pre-op	N	N	N	N	N	N	N	N	N	N	N	N	N	N	N	N	N	N	N	N	N	N	N	N	N	N	N	N	N	N	N	NA	N	N	N	Y	Y	Y	N	N	N	Y	Y	N
2020-10-27	Outpatient clinic	50	F	Black, non-Hispanic	Pre-op	N	N	N	N	N	N	N	N	N	N	N	N	N	N	N	N	N	N	N	N	N	N	N	N	N	N	N	N	N	N	N	NA	N	N	N	Y	Y	N	Y	N	N	N	N	N
2020-10-27	Outpatient clinic	47	M	Black, non-Hispanic	Pre-op	N	N	N	N	N	N	N	N	N	N	N	N	N	N	N	N	N	N	N	N	N	N	N	N	N	N	N	N	N	N	N	NA	N	N	N	N	N	N	N	N	N	N	N	N
2020-10-27	Outpatient clinic	48	M	Hispanic/Latino	Y	Y	N	N	Y	Y	N	N	N	N	Y	Y	Y	Y	Y	Y	Y	Y	Y	Y	Y	Y	N	N	Y	Y	Y	Y	N	N	N	N	NA	N	N	N	N	Y	N	N	N	N	Y	N	Y
2020-10-27	Outpatient clinic	70	M	Black, non-Hispanic	Pre-op	N	N	N	N	N	N	N	N	N	N	N	N	N	N	N	N	N	N	N	N	N	N	N	N	N	N	N	N	N	N	N	NA	N	N	N	Y	N	Y	N	N	N	N	N	N
2020-10-27	Outpatient clinic	47	F	Black, non-Hispanic	Pre-op	N	N	N	N	N	N	N	N	N	N	N	N	N	N	N	N	N	N	N	N	N	N	N	N	N	N	N	N	N	N	N	NA	N	N	N	N	Y	N	N	N	N	N	N	Y
2020-10-27	Emergency Department	52	F	Black, non-Hispanic	N	Y	N	N	Y	Y	N	N	N	N	N	N	N	N	Y	N	N	N	N	N	N	N	N	N	N	N	N	N	N	N	N	N	NA	N	N	N	N	Y	N	N	N	N	Y	N	N
2020-10-27	L&D	35	F	Black, non-Hispanic	L&D	N	N	N	N	N	N	N	N	N	N	N	N	N	N	N	N	N	N	N	N	N	N	N	N	N	N	N	N	N	N	N	NA	N	N	N	N	N	N	N	N	N	N	N	N
2020-10-27	Outpatient clinic	71	F	Black, non-Hispanic	Pre-op	N	N	N	N	N	N	N	N	N	N	N	N	N	N	N	N	N	N	N	N	N	N	N	N	N	N	N	N	N	N	N	NA	N	Y	N	N	Y	Y	N	N	N	N	N	Y
2020-10-27	Emergency Department	43	F	Black, non-Hispanic	N	Y	N	N	N	N	N	N	N	N	N	N	N	N	Y	Y	N	N	N	N	N	N	N	N	Y	Y	Y	Y	Y	Y	N	N	NA	N	N	N	N	N	N	N	N	N	N	N	Y
2020-10-27	Outpatient clinic	31	F	Black, non-Hispanic	Pre-op	N	N	N	N	N	N	N	N	N	N	N	N	N	N	N	N	N	N	N	N	N	N	N	N	N	N	N	N	N	N	N	NA	N	N	Y	N	N	N	N	N	Y	N	Y	N
2020-10-27	Outpatient clinic	77	M	Black, non-Hispanic	Pre-op	N	N	N	N	N	N	N	N	N	N	N	N	N	N	N	N	N	N	N	N	N	N	N	N	N	N	N	N	N	N	N	NA	Unknown	N	N	Y	Y	N	Y	N	N	N	N	N
2020-10-27	Outpatient clinic	53	M	Black, non-Hispanic	Pre-op	N	N	N	N	N	N	N	N	N	N	N	N	N	N	N	N	N	N	N	N	N	N	N	N	N	N	N	N	N	N	N	NA	N	N	N	N	N	N	N	Y	N	N	Unknown	Y
2020-10-27	Outpatient clinic	35	M	Black, non-Hispanic	Pre-op	N	N	N	N	N	N	N	N	N	N	N	N	N	N	N	N	N	N	N	N	N	N	N	N	N	N	N	N	N	N	N	NA	N	Y	N	N	Y	N	N	N	N	N	N	N
2020-10-27	Emergency Department	64	F	Black, non-Hispanic	N	Y	N	N	N	N	Y	Y	N	N	N	N	Y	N	N	N	N	N	N	N	N	N	N	N	N	N	N	N	N	N	N	N	NA	N	N	N	N	Y	N	N	N	N	N	N	N
2020-10-27	Outpatient clinic	58	F	Black, non-Hispanic	Pre-op	Y	N	N	N	N	N	N	Y	Y	N	N	Y	Y	Y	N	N	N	N	N	N	N	N	N	N	N	N	N	N	N	N	N	NA	N	N	Y	N	Y	N	N	N	N	N	N	N
2020-10-27	Outpatient clinic	61	F	Black, non-Hispanic	Pre-op	N	N	N	N	N	N	N	N	N	N	N	N	N	N	N	N	N	N	N	N	N	N	N	N	N	N	N	N	N	N	N	NA	N	N	N	Y	Y	Unknown	N	N	N	N	N	Y
2020-10-27	Outpatient clinic	40	F	Black, non-Hispanic	Pre-op	N	N	N	N	N	N	N	N	N	N	N	N	N	N	N	N	N	N	N	N	N	N	N	N	N	N	N	N	N	N	N	NA	N	N	N	N	Y	N	N	N	N	N	N	N
2020-10-27	Outpatient clinic	63	F	Black, non-Hispanic	Pre-op	N	N	N	N	N	N	N	N	N	N	N	N	N	N	N	N	N	N	N	N	N	N	N	N	N	N	N	N	N	N	N	NA	N	N	N	Y	Y	N	N	N	N	N	N	Y
2020-10-27	Emergency Department	54	F	Black, non-Hispanic	N	Y	U	N	N	N	Y	Y	Y	Y	Y	N	Y	Y	N	N	N	N	N	N	Y	Y	N	N	N	N	Y	Y	N	N	N	N	NA	Y	Y	N	N	N	N	N	N	N	N	N	Y
2020-10-27	Outpatient clinic	60	M	Black, non-Hispanic	Pre-op	Y	N	N	Y	N	Y	N	N	N	Y	N	Y	N	Y	N	N	N	N	N	N	N	N	N	N	N	N	N	Y	N	N	N	NA	N	N	N	N	N	N	N	N	N	N	N	N
2020-10-27	Outpatient clinic	60	M	Black, non-Hispanic	Pre-op	N	N	N	N	N	N	N	N	N	N	N	N	N	N	N	N	N	N	N	N	N	N	N	N	N	N	N	N	N	N	N	NA	N	Y	N	N	Y	N	N	N	N	N	N	N
2020-10-27	Outpatient clinic	34	F	Black, non-Hispanic	Pre-op	N	N	N	N	N	N	N	N	N	N	N	N	N	N	N	N	N	N	N	N	N	N	N	N	N	N	N	N	N	N	N	NA	N	N	N	N	N	N	N	N	N	N	N	N
2020-10-27	Emergency Department	74	F	Black, non-Hispanic	N	Y	N	N	N	N	N	N	N	N	N	N	Y	Y	N	N	N	N	N	N	N	N	N	N	N	N	N	N	Y	N	N	N	NA	N	N	N	N	N	N	N	N	N	N	N	N
2020-10-27	Outpatient clinic	41	F	Black, non-Hispanic	Pre-op	N	N	N	N	N	N	N	N	N	N	N	N	N	N	N	N	N	N	N	N	N	N	N	N	N	N	N	N	N	N	N	NA	N	N	N	N	N	N	N	N	N	N	N	N
2020-10-28	Outpatient clinic	58	F	Black, non-Hispanic	Pre-op	N	N	N	N	N	N	N	N	N	N	N	N	N	N	N	N	N	N	N	N	N	N	N	N	N	N	N	N	N	N	N	NA	N	N	N	Y	Y	N	N	N	N	N	N	N
2020-10-28	Emergency Department	33	F	Black, non-Hispanic	N	Y	N	N	N	N	Y	Y	N	N	N	N	N	N	N	N	N	N	N	N	Y	Y	N	N	N	N	Y	N	N	N	N	N	NA	N	Y	N	Y	Y	N	N	N	N	N	N	Y
2020-10-28	Emergency Department	21	F	Black, non-Hispanic	Y	Y	Y	N	Y	N	Y	N	N	N	Y	N	Y	Y	Y	Y	Y	Y	Y	Y	Y	N	Y	N	Y	N	N	N	N	N	N	N	NA	N	N	N	N	N	N	N	N	N	N	N	N
2020-10-28	Outpatient clinic	62	F	Black, non-Hispanic	Pre-op	N	N	N	N	N	N	N	N	N	N	N	N	N	N	N	N	N	N	N	N	N	N	N	N	N	N	N	N	N	N	N	NA	N	N	N	N	N	Y	N	N	N	N	Y	N
2020-10-28	Emergency Department	80	F	Black, non-Hispanic	N	N	N	N	N	N	N	N	N	N	N	N	N	N	N	N	N	N	N	N	N	N	N	N	N	N	N	N	N	N	N	N	NA	N	N	N	N	Y	N	N	N	N	N	N	N
2020-10-28	Outpatient clinic	69	M	Black, non-Hispanic	Pre-op	N	N	N	N	N	N	N	N	N	N	N	N	N	N	N	N	N	N	N	N	N	N	N	N	N	N	N	N	N	N	N	NA	N	N	N	N	Y	N	N	N	N	N	N	Y
2020-10-28	Emergency Department	55	F	Hispanic/Latino	N	Y	N	N	N	N	Y	Y	N	N	Y	Y	Y	N	Y	Y	N	N	N	N	N	N	N	N	N	N	N	N	N	N	Y	N	nosebleed	N	N	N	N	Y	N	N	N	N	N	N	Y
2020-10-28	Outpatient clinic	65	F	Black, non-Hispanic	Pre-op	N	N	N	N	N	N	N	N	N	N	N	N	N	N	N	N	N	N	N	N	N	N	N	N	N	N	N	N	N	N	N	NA	N	N	N	N	Y	N	N	N	N	N	Y	N
2020-10-28	Emergency Department	25	M	Refused	N	Y	U	N	N	N	N	N	Y	Y	N	N	N	N	Y	Y	N	N	N	N	N	N	N	N	N	N	N	N	N	N	N	N	NA	N	N	N	N	N	N	N	N	N	N	N	N
2020-10-28	Emergency Department	22	F	Multiple Race	N	N	N	N	N	N	N	N	N	N	N	N	N	N	N	N	N	N	N	N	N	N	N	N	N	N	N	N	N	N	N	N	NA	N	N	N	N	N	N	N	N	N	Y	N	N
2020-10-28	Outpatient clinic	50	F	Black, non-Hispanic	Pre-op	N	N	N	N	N	N	N	N	N	N	N	N	N	N	N	N	N	N	N	N	N	N	N	N	N	N	N	N	N	N	N	NA	N	Y	N	N	Y	N	N	N	N	N	N	N
2020-10-28	Emergency Department	57	M	Black, non-Hispanic	N	N	N	N	N	N	N	N	N	N	N	N	N	N	N	N	N	N	N	N	N	N	N	N	N	N	N	N	N	N	N	N	NA	N	N	N	N	Y	N	N	N	N	Y	N	Y
[truncated: 18 more columns]
